# Supplementary material for: Geometry-dependent functional changes in iPSC-derived cardiomyocytes probed by functional imaging and RNA sequencing
Source: PLoS One. 2017 Mar 23;12(3):e0172671. doi: 10.1371/journal.pone.0172671 (PMC5363803; doi:10.1371/journal.pone.0172671)
Supplement: S1 Table — (XLSX) [file pone.0172671.s016.xlsx]

## Sheet: DESeq2_output.txt
"Large" vs. "Small" islands
Gene	baseMean	log2FoldChange	lfcSE	stat	pvalue	padj
TNNI3	189.669	-0.638116	0.0911748	-6.99882	2.58119e-12	1.4434e-08
MYL2	1337.37	-0.605355	0.0932833	-6.48942	8.61659e-11	2.4092e-07
ACTG1	211.299	0.533684	0.083879	6.36255	1.98437e-10	3.04175e-07
ABCC9	32.5575	0.924006	0.14555	6.34839	2.17579e-10	3.04175e-07
COL8A1	22.3081	0.828737	0.136153	6.08678	1.15201e-09	1.28841e-06
CFLAR	34.7307	0.784195	0.133501	5.87409	4.25161e-09	3.9625e-06
S100A10	30.4599	0.694277	0.118876	5.84037	5.20865e-09	4.16097e-06
TIMP3	65.0671	0.580328	0.0998753	5.81052	6.22779e-09	4.35322e-06
SLC25A4	603.527	-0.320049	0.0552838	-5.7892	7.0721e-09	4.39413e-06
ACTA1	235.396	-0.614121	0.106835	-5.74833	9.01301e-09	5.04007e-06
PDLIM3	118.699	-0.439203	0.0799931	-5.49052	4.00763e-08	2.03733e-05
THBS1	319.599	0.577386	0.105488	5.47347	4.4131e-08	2.0565e-05
CTGF	24.7137	0.803616	0.148535	5.41028	6.29246e-08	2.70673e-05
SERPINE2	19.0876	0.739593	0.139604	5.29778	1.17221e-07	4.68213e-05
MFAP5	6.45766	0.81844	0.15708	5.21033	1.88501e-07	7.02401e-05
SLC25A3	519.862	-0.243552	0.046851	-5.19844	2.00973e-07	7.02401e-05
TCAP	121.841	-0.438153	0.0851536	-5.14545	2.66884e-07	8.29121e-05
ACTB	372.841	0.468188	0.0908737	5.15207	2.5762e-07	8.29121e-05
ACO2	243.8	-0.360727	0.0707788	-5.09654	3.45922e-07	9.21142e-05
MYH6	771.113	0.500997	0.098102	5.10689	3.27499e-07	9.21142e-05
CKM	94.461	-0.48117	0.0943951	-5.09741	3.44335e-07	9.21142e-05
ITGA11	47.7404	0.648783	0.128512	5.04842	4.45479e-07	0.000113233
FBN1	21.2665	0.685973	0.136721	5.01731	5.24013e-07	0.000127403
LOC286437	19.2835	0.766935	0.155	4.94796	7.49967e-07	0.000174742
COL4A1	507.154	0.2849	0.0578703	4.92308	8.51908e-07	0.000190555
GSG1	9.69179	0.759491	0.155063	4.89795	9.68408e-07	0.000208282
HAPLN1	39.1481	0.5615	0.114914	4.88627	1.02764e-06	0.000212835
UGT8	11.6768	0.767498	0.157318	4.87865	1.06813e-06	0.000213321
COL4A2	86.6035	0.46314	0.0964628	4.80123	1.57696e-06	0.000304081
PRSS23	40.0448	0.560254	0.117542	4.76644	1.87514e-06	0.00031775
LOC646214	81.4512	0.750474	0.157221	4.77335	1.81184e-06	0.00031775
ORC4	139.932	0.727277	0.152551	4.76743	1.86586e-06	0.00031775
VCAM1	73.7209	0.60819	0.127214	4.78084	1.74567e-06	0.00031775
MYH7	5692.43	-0.295677	0.0622876	-4.74696	2.06497e-06	0.000339628
CSRP3	513.68	-0.475314	0.10196	-4.66178	3.13485e-06	0.000472792
MAB21L3	9.49136	0.733014	0.157238	4.66181	3.13446e-06	0.000472792
IDH2	284.665	-0.321081	0.0689215	-4.65864	3.18303e-06	0.000472792
SHISA9	97.6499	0.721002	0.15483	4.65672	3.21282e-06	0.000472792
CTSC	24.4965	0.594496	0.127948	4.64639	3.37797e-06	0.000484348
UGDH-AS1	371.62	0.720673	0.155819	4.62506	3.74484e-06	0.000523528
COL2A1	37.5375	0.581476	0.126733	4.58819	4.47112e-06	0.000577233
HSPB8	214.769	-0.265403	0.0578381	-4.58872	4.45965e-06	0.000577233
LOC100131257	87.7982	0.713474	0.155614	4.58491	4.54189e-06	0.000577233
KCNQ1OT1	409.312	0.712305	0.154972	4.59634	4.29979e-06	0.000577233
IGFBP3	12.1454	0.704477	0.157185	4.48185	7.39999e-06	0.000919572
CALD1	96.9478	0.386427	0.087357	4.42354	9.70968e-06	0.00118036
ASTN2	121.142	0.684872	0.155202	4.41277	1.02058e-05	0.00121427
HSPB1	477.535	-0.305802	0.0697801	-4.38237	1.17395e-05	0.00136765
COL18A1	31.5188	0.492384	0.112844	4.36339	1.28064e-05	0.00143227
PDE4DIP	276.121	-0.252114	0.0577706	-4.36406	1.27673e-05	0.00143227
FN1	739.025	0.42062	0.0967448	4.34773	1.37555e-05	0.00150825
CKMT2	42.6886	-0.480607	0.111702	-4.30259	1.68815e-05	0.00181541
ATP5A1	607.622	-0.188515	0.0440143	-4.28303	1.84365e-05	0.00194522
ATP5B	997.547	-0.220593	0.0517772	-4.26042	2.04043e-05	0.00208693
ASB2	114.872	-0.318849	0.0748632	-4.25909	2.0526e-05	0.00208693
VCAN	380.137	0.360925	0.0848739	4.25249	2.11408e-05	0.00211106
HSPB7	1289.66	-0.198513	0.0467793	-4.2436	2.1996e-05	0.00215792
FSTL1	228.433	0.283792	0.0671669	4.22518	2.38749e-05	0.00228755
ANXA2	254.162	0.255882	0.0605972	4.22267	2.41427e-05	0.00228755
ODF2L	42.8779	0.654704	0.155182	4.21895	2.45445e-05	0.00228755
AMOTL2	28.9998	0.549704	0.131365	4.18456	2.85719e-05	0.00261925
UQCRC2	161.711	-0.274646	0.0657147	-4.17938	2.92308e-05	0.00263643
MYBPC3	1017.22	-0.249329	0.0599594	-4.1583	3.20622e-05	0.00280143
LOX	17.3607	0.560829	0.13477	4.16137	3.16343e-05	0.00280143
ATP5G3	356.904	-0.194037	0.0468319	-4.14327	3.42385e-05	0.00294557
L2HGDH	18.4937	0.619477	0.15054	4.11503	3.87136e-05	0.0032801
EPHB3	25.804	0.540887	0.133019	4.06624	4.77787e-05	0.00398774
ALCAM	21.3001	0.563699	0.139146	4.05113	5.09719e-05	0.00419169
SPC25	11.0456	0.613777	0.151982	4.0385	5.37944e-05	0.00435969
DES	126.089	-0.447373	0.111542	-4.01082	6.05089e-05	0.0048338
F11R	18.0497	0.565111	0.142069	3.97772	6.95798e-05	0.00548015
ITM2B	47.2977	0.517969	0.13067	3.96395	7.37193e-05	0.00572553
SERP1	11.0596	0.602109	0.152058	3.95974	7.50304e-05	0.00574754
ENO3	597.462	-0.277853	0.0707082	-3.92957	8.50972e-05	0.00643059
FABP3	397.403	-0.296105	0.0758029	-3.90625	9.37408e-05	0.00691659
SLC22A23	13.4144	0.573743	0.146904	3.90557	9.40023e-05	0.00691659
LOC643406	50.0584	0.612315	0.157171	3.89585	9.78567e-05	0.00710669
FBLIM1	27.1777	0.47561	0.122304	3.88876	0.000100756	0.00722346
RAC1	10.3532	0.590316	0.1524	3.87347	0.000107295	0.00759487
FGF12	75.2377	0.406146	0.105453	3.85145	0.000117421	0.00818728
ARHGEF26-AS1	9.54363	0.598668	0.155538	3.84902	0.000118593	0.00818728
INHBA	14.5806	0.542041	0.141884	3.82031	0.000133282	0.00908919
COL1A1	109.209	0.453767	0.119377	3.80111	0.000144047	0.00970495
LPL	27.8958	-0.484706	0.127811	-3.79235	0.000149227	0.00993426
IVNS1ABP	60.9907	0.456545	0.120571	3.78651	0.000152778	0.010051
FBLN2	21.257	0.575852	0.15247	3.77683	0.000158839	0.0103282
ANXA1	24.5181	0.485203	0.129041	3.76006	0.00016987	0.0109185
SDHA	252.49	-0.212039	0.0565366	-3.75046	0.000176507	0.0111873
TMEM212	26.609	0.589258	0.157287	3.74638	0.000179404	0.0111873
CCT2	76.8605	0.352586	0.0941365	3.74547	0.000180053	0.0111873
ZFAND5	19.028	0.526082	0.141276	3.72379	0.000196253	0.0120598
HOPX	43.3055	-0.451597	0.12158	-3.71441	0.000203675	0.0123799
ATP5C1	201.962	-0.220179	0.0593751	-3.70826	0.000208685	0.012548
COL21A1	27.6736	-0.464316	0.12544	-3.7015	0.000214329	0.0127503
ETFA	91.9142	-0.288537	0.0782313	-3.68825	0.000225801	0.0132914
GLIPR2	16.1495	0.5061	0.137846	3.6715	0.000241131	0.0140459
ATP1A2	17.9339	-0.501477	0.137549	-3.64581	0.000266548	0.0153664
CTNNA1	335.918	-0.227102	0.062644	-3.62528	0.000288652	0.0164709
LEPRE1	7.41453	0.569207	0.157317	3.61822	0.000296637	0.0166355
ATP5SL	42.4395	-0.384258	0.106223	-3.61748	0.000297488	0.0166355
CTSL2	12.405	0.547439	0.151457	3.61448	0.000300947	0.0166623
METTL21A	17.559	0.532241	0.147643	3.60492	0.000312251	0.0171187
OGDH	108.761	-0.273597	0.0759831	-3.60076	0.000317283	0.0172257
RABEP1	16.3136	0.527263	0.146595	3.59672	0.00032225	0.0173271
FBXW11	32.8684	0.400628	0.11271	3.55451	0.000378687	0.0201678
HRC	164.118	-0.283396	0.080052	-3.54015	0.000399899	0.0210965
PROS1	88.9774	-0.344927	0.0980091	-3.51934	0.000432624	0.0226097
MYL3	892.751	-0.274523	0.0780649	-3.51661	0.0004371	0.0226321
UCHL1	48.8145	0.420862	0.120093	3.50446	0.000457535	0.0234728
KRT8	381.168	-0.230098	0.0657688	-3.49859	0.000467726	0.0237775
MMP2	22.8966	0.436617	0.125418	3.4813	0.000498978	0.0251377
ALDOA	934.808	-0.211302	0.0608802	-3.47079	0.000518939	0.0259099
SULT1E1	74.5441	-0.395986	0.114465	-3.45945	0.000541281	0.0267862
LRRC10	465.613	-0.154804	0.0450376	-3.43722	0.000587717	0.0288291
NDUFA9	71.2075	-0.310561	0.090473	-3.43263	0.000597754	0.0290665
CYP2J2	36.388	-0.404056	0.117794	-3.43019	0.000603167	0.0290768
MYL4	1190.37	-0.222143	0.065035	-3.41574	0.000636086	0.0304016
REXO1L1	19.5977	0.531376	0.155959	3.40715	0.000656455	0.0311093
SRL	24.7295	-0.442153	0.130176	-3.39659	0.000682303	0.0320625
TNNT1	27.5003	-0.491912	0.145103	-3.3901	0.000698676	0.0325583
ARIH2	52.9673	-0.331221	0.0981398	-3.37499	0.000738185	0.0341151
DUSP3	127.066	-0.280703	0.0834567	-3.36345	0.000769741	0.034995
SPARC	602.97	0.263375	0.0782754	3.36473	0.000766191	0.034995
LBH	109.197	0.295923	0.0883117	3.35089	0.000805515	0.0360355
XIRP2	23.3986	-0.495886	0.147889	-3.35309	0.000799156	0.0360355
CDH11	37.3981	0.397415	0.118896	3.34255	0.00083012	0.0368415
SUMF1	12.0831	0.489408	0.146932	3.33085	0.000865826	0.0381236
FAM50A	27.0026	0.473953	0.142528	3.32534	0.000883099	0.0385804
ARID5B	13.5971	0.495083	0.149405	3.3137	0.000920718	0.0399121
TPI1	469.014	-0.20819	0.0630864	-3.30008	0.000966574	0.0415776
SIPA1L1	16.2044	0.469678	0.142675	3.29194	0.000994993	0.042277
CORIN	45.2634	0.415413	0.126223	3.2911	0.000997954	0.042277
CCND2	133.321	0.244327	0.074405	3.28374	0.00102439	0.0430704
SLC25A5	269.135	-0.193172	0.0589692	-3.27581	0.00105359	0.0436422
ACSL3	12.0401	0.505049	0.154079	3.27784	0.00104603	0.0436422
ANTXR2	15.7534	0.502802	0.154185	3.26103	0.00111007	0.0456435
ZNF302	11.1813	0.487403	0.149824	3.25317	0.00114125	0.0465831
MEST	7.87843	0.503561	0.155199	3.24462	0.00117606	0.0474333
TUBB4B	187.465	-0.246408	0.0759604	-3.2439	0.00117905	0.0474333
PKM	429.004	-0.206289	0.0636648	-3.24023	0.00119433	0.047705
OXA1L	55.3053	-0.306374	0.0947009	-3.23518	0.00121567	0.0480463
NRP2	14.0339	0.455132	0.140727	3.23415	0.00122006	0.0480463
DDX46	13.9465	0.464841	0.14451	3.21667	0.00129688	0.0507143
PDHA1	179.931	-0.194991	0.0609661	-3.19836	0.00138211	0.053672
RTN4	50.3771	0.326566	0.102436	3.188	0.00143259	0.0552485
GSN	213.895	-0.229812	0.0722302	-3.18165	0.00146437	0.0557653
DNAJB11	15.6835	0.436734	0.13728	3.18134	0.00146593	0.0557653
CPVL	84.6771	-0.283384	0.0891414	-3.17904	0.00147762	0.0558299
EPHA4	26.9218	0.398636	0.125479	3.17691	0.00148851	0.0558642
ACTR1A	161.39	-0.213489	0.0673773	-3.16856	0.00153194	0.0569785
ADPRHL1	76.3818	-0.296655	0.0937045	-3.16585	0.00154629	0.0569785
PEF1	52.3716	-0.300258	0.0948566	-3.16539	0.00154877	0.0569785
TROAP	7.72403	-0.49201	0.155734	-3.15929	0.00158154	0.0575881
TNNC1	1300.94	-0.21517	0.0681247	-3.15848	0.00158594	0.0575881
OPHN1	27.7356	0.476196	0.1513	3.14736	0.0016475	0.0594375
GOT2	131.8	-0.223609	0.0712051	-3.14036	0.00168741	0.0604873
AP1B1	47.8242	-0.320253	0.102344	-3.12918	0.00175294	0.0624358
CCDC107	8.45496	-0.482021	0.154638	-3.1171	0.00182642	0.0646413
MDH1	415.567	-0.214688	0.0689838	-3.11215	0.00185731	0.0653214
DUSP26	44.6424	-0.326628	0.105254	-3.10325	0.00191408	0.0668971
UNC5B	12.1626	0.458376	0.147884	3.09957	0.00193804	0.0673139
AGL	93.1315	-0.290452	0.0940578	-3.08801	0.002015	0.0691903
ACTC1	9361.03	-0.189348	0.0613225	-3.08775	0.00201681	0.0691903
JMJD1C	24.1009	0.395598	0.128444	3.07992	0.00207058	0.0706018
COX8A	143.576	-0.274518	0.089222	-3.0768	0.00209234	0.0709113
GSTM4	31.957	-0.367783	0.119978	-3.06543	0.00217361	0.0732218
MAP4	283.598	-0.199153	0.0651878	-3.05506	0.00225015	0.0744548
MPLKIP	5.88643	0.479468	0.156892	3.05603	0.00224289	0.0744548
RRM2B	10.1635	0.456425	0.149302	3.05705	0.00223527	0.0744548
PAM	1083.07	-0.154251	0.0505453	-3.05174	0.00227519	0.0748404
MKL1	12.7934	0.438806	0.144276	3.04145	0.00235444	0.0769944
IGFBP7	43.766	0.3219	0.106001	3.03677	0.0023913	0.077745
MYOCD	116.834	0.23824	0.0785422	3.03327	0.00241917	0.077747
P4HA1	29.8592	0.367716	0.121206	3.03381	0.00241483	0.077747
MLIP	76.6517	-0.281069	0.0929314	-3.02448	0.00249059	0.0795852
UQCRC1	357.397	-0.223171	0.0740827	-3.01245	0.00259148	0.0809583
ATP5O	173.376	-0.218558	0.0724384	-3.01715	0.00255161	0.0809583
COG3	9.00021	0.459617	0.152557	3.01275	0.00258891	0.0809583
UQCC	26.9331	-0.358632	0.118974	-3.01437	0.00257515	0.0809583
APOBEC3C	9.00183	-0.461431	0.153459	-3.00686	0.00263962	0.0820043
TGFB2	18.7769	0.433998	0.144449	3.0045	0.00266018	0.0821863
C1orf198	74.481	0.373389	0.124901	2.98949	0.00279448	0.0849278
PGAM1	486.718	-0.180115	0.0602006	-2.99191	0.0027724	0.0849278
LAMTOR3	10.3898	0.452453	0.151318	2.99008	0.00278908	0.0849278
CAP1	38.8369	0.321571	0.107676	2.98647	0.00282217	0.0853057
FHL2	631.343	-0.200973	0.0673365	-2.98461	0.00283936	0.085364
ROGDI	10.4853	0.45414	0.152347	2.98095	0.00287357	0.0859305
ACTA2	358.414	0.224561	0.075473	2.97538	0.0029263	0.087042
UQCRFS1	194.329	-0.187027	0.0630389	-2.96684	0.00300873	0.0890202
HSP90B1	225.517	0.279675	0.0943642	2.96379	0.00303876	0.0894355
PDPN	33.2473	-0.339816	0.114987	-2.95526	0.00312404	0.0909876
TXLNA	33.7706	-0.328738	0.111224	-2.95564	0.00312025	0.0909876
NPPA	3534.76	-0.240054	0.0816154	-2.94128	0.00326862	0.0947053
ABR	24.4774	-0.388038	0.132005	-2.93958	0.00328662	0.094736
CCNB2	18.4242	-0.390171	0.133134	-2.93067	0.00338231	0.0968307
KRT18	235.582	-0.199593	0.0681297	-2.92961	0.00339392	0.0968307
SCD5	12.0877	0.457187	0.156461	2.92205	0.00347737	0.0987078
PXDN	26.019	0.346048	0.1187	2.91532	0.00355326	0.0993491
SERPINE1	15.7871	0.435445	0.149328	2.91604	0.00354509	0.0993491
SEMA5A	52.394	0.300865	0.103155	2.91664	0.00353821	0.0993491
GOT1	161.72	-0.209844	0.072037	-2.913	0.00357972	0.099591
TNFRSF21	8.25488	0.45455	0.156343	2.9074	0.0036445	0.100602
PLS3	105.406	0.289146	0.0995054	2.90583	0.00366277	0.100602
GAPDH	2077.89	-0.177426	0.0610716	-2.90521	0.00367004	0.100602
CAND2	59.7745	-0.279795	0.0964075	-2.90221	0.00370544	0.101077
SBF2-AS1	6.6044	0.453051	0.156492	2.89504	0.00379105	0.102911
ADI1	17.6116	0.415945	0.14452	2.87811	0.00400067	0.107844
MFN2	202.863	-0.190609	0.066306	-2.8747	0.00404418	0.107844
GYS1	87.1218	-0.232391	0.0808529	-2.87425	0.00404994	0.107844
NID1	123.978	-0.248116	0.0863041	-2.8749	0.00404158	0.107844
TPM4	38.0185	0.341753	0.118987	2.87218	0.00407648	0.107856
HSPA14	11.2132	-0.431368	0.150239	-2.87122	0.00408897	0.107856
ETV5	14.1157	0.411244	0.143434	2.86713	0.00414214	0.108746
MAP1B	125.936	0.291899	0.102139	2.85786	0.00426511	0.111451
MTRNR2L8	15889.4	0.240904	0.084454	2.85249	0.00433781	0.112617
DHX29	11.5373	0.422871	0.148293	2.8516	0.00435	0.112617
USP9X	37.6905	0.326201	0.114825	2.84085	0.00449929	0.115945
PFDN1	54.3851	-0.292938	0.103189	-2.83885	0.00452761	0.116139
SCCPDH	21.5375	0.393328	0.138725	2.83531	0.00457811	0.116899
FBN2	372.507	0.255625	0.0903273	2.82999	0.00465497	0.117786
TAGLN2	11.1306	0.418613	0.147908	2.83022	0.00465161	0.117786
REST	19.4002	0.370195	0.13095	2.827	0.00469858	0.118353
PVR	11.3408	0.422114	0.149527	2.82299	0.00475774	0.119306
HMGN1	34.6818	0.33461	0.119338	2.80388	0.0050492	0.124807
RASSF4	62.595	-0.285369	0.101762	-2.80428	0.00504291	0.124807
MPV17L2	19.9251	-0.377386	0.13461	-2.80354	0.00505446	0.124807
GJA5	12.2095	0.428642	0.152934	2.80278	0.00506639	0.124807
GINS2	10.2675	-0.427413	0.152667	-2.79964	0.00511595	0.125476
SPCS3	12.4946	0.412945	0.148281	2.78489	0.00535466	0.130757
STRIP2	43.1296	0.289022	0.104012	2.77874	0.00545697	0.130967
PFKL	42.6412	-0.28219	0.101479	-2.78078	0.00542292	0.130967
NDUFA10	118.913	-0.22474	0.0808424	-2.77997	0.00543637	0.130967
PYGB	241.242	-0.245486	0.0882138	-2.78286	0.00538828	0.130967
POLD2	54.2083	-0.270027	0.0974354	-2.77134	0.00558256	0.133409
PDLIM1	187.219	-0.179675	0.0649314	-2.76716	0.00565476	0.134559
CD24	35.4541	0.352564	0.127986	2.7547	0.00587462	0.139199
ACTN1	103.757	0.342661	0.124492	2.75246	0.00591486	0.139561
PARD6B	13.5437	0.390208	0.14213	2.74544	0.00604302	0.141985
MTRNR2L3	212.42	0.24167	0.0880747	2.74392	0.00607104	0.142047
MTRNR2L10	1357.4	0.243555	0.0888338	2.74169	0.00611234	0.142417
MIF	157.958	-0.220109	0.0805069	-2.73404	0.00625627	0.145166
CUL4A	10.1677	0.40603	0.148691	2.7307	0.00631994	0.146038
GGNBP2	13.1295	0.391288	0.143604	2.72478	0.00643443	0.148071
PDCD4	12.815	0.411168	0.1513	2.71758	0.00657619	0.150381
HSD17B12	13.9462	0.385168	0.141765	2.71695	0.00658857	0.150381
DAG1	113.98	0.238446	0.0884344	2.6963	0.00701144	0.151599
FSCN1	27.804	0.401779	0.148961	2.69722	0.00699217	0.151599
MTRNR2L1	4120.79	0.225049	0.083549	2.69362	0.00706815	0.151599
POLD1	17.5713	-0.375402	0.138608	-2.70837	0.00676146	0.151599
KIF26B	25.6889	0.335073	0.12414	2.69916	0.00695146	0.151599
KHDRBS1	10.1567	0.410005	0.152096	2.6957	0.00702415	0.151599
YWHAQ	214.256	-0.203653	0.0751255	-2.71084	0.00671125	0.151599
SOD2	33.9332	-0.308898	0.11463	-2.69474	0.00704428	0.151599
ROCK1P1	8.16161	0.368273	0.135781	2.71225	0.00668275	0.151599
EIF3L	173.351	-0.158687	0.05892	-2.69326	0.00707568	0.151599
COL11A2	41.4731	0.341654	0.126168	2.70793	0.00677047	0.151599
NME6	7.49568	-0.420216	0.155275	-2.70626	0.00680453	0.151599
MANBA	49.1695	0.310152	0.11471	2.70379	0.00685537	0.151599
TMEM143	8.02798	-0.424714	0.157253	-2.70083	0.00691671	0.151599
FLNB	22.0363	0.355689	0.131762	2.69948	0.00694481	0.151599
DR1	10.8377	0.4065	0.150745	2.6966	0.00700519	0.151599
NDUFS2	175.797	-0.207782	0.077484	-2.68161	0.00732688	0.156381
UBB	244.576	-0.185479	0.069336	-2.67507	0.00747137	0.158257
TUBGCP6	13.9262	0.402829	0.150544	2.67582	0.00745467	0.158257
LRP1	32.5867	0.341071	0.127734	2.67017	0.00758128	0.159979
TMSB4X	97.7809	0.208105	0.0779861	2.66849	0.00761924	0.160176
ACP2	16.2059	-0.366499	0.137698	-2.66162	0.0077766	0.161661
MTRNR2L2	23958.5	0.234514	0.0880806	2.66249	0.00775642	0.161661
ZNF772	10.593	0.406887	0.152861	2.66182	0.00777198	0.161661
PRDX2	295.557	-0.154962	0.0585711	-2.64572	0.00815183	0.168833
KLHL22	18.1638	-0.357468	0.135243	-2.64316	0.00821351	0.169483
PDXDC1	51.9734	-0.256631	0.0972123	-2.6399	0.00829293	0.170493
BIRC5	35.9518	-0.32062	0.121743	-2.63359	0.00844864	0.173058
NEK9	23.0854	0.329722	0.12588	2.61933	0.00881035	0.175757
KPNA2	146.057	-0.196881	0.0752369	-2.61682	0.00887539	0.175757
NPY6R	24.8617	-0.320984	0.122571	-2.61875	0.00882517	0.175757
BCKDHA	61.8231	-0.259235	0.0988299	-2.62304	0.00871497	0.175757
STK38	22.0951	0.339116	0.129737	2.61388	0.0089521	0.175757
PSPC1	14.4176	0.4006	0.153271	2.61367	0.00895758	0.175757
UQCR10	95.0857	-0.234047	0.0893252	-2.62017	0.00878866	0.175757
MURC	13.49	-0.411256	0.157299	-2.61448	0.00893628	0.175757
DUSP1	5.86083	0.410519	0.156832	2.61757	0.0088557	0.175757
VDAC3	103.852	-0.213551	0.0814982	-2.62032	0.00878483	0.175757
TBC1D25	6.3825	0.411783	0.15722	2.61916	0.00881479	0.175757
EIF4A1	138.191	-0.177874	0.0678355	-2.62213	0.00873819	0.175757
MRPL38	27.1285	-0.316721	0.121663	-2.60327	0.00923382	0.179915
AURKAIP1	27.9755	-0.314721	0.120875	-2.60369	0.00922268	0.179915
FOXJ3	14.6584	0.36757	0.141679	2.59439	0.00947588	0.18399
SON	39.3265	0.288474	0.111402	2.58949	0.00961196	0.185986
TOB1	22.1403	0.342337	0.132376	2.58609	0.00970706	0.187179
POLR2E	77.1955	-0.225352	0.087386	-2.57881	0.00991417	0.190516
RPRD2	22.7795	0.336675	0.131126	2.56757	0.0102413	0.194134
DFNA5	7.48912	0.403819	0.157159	2.56949	0.0101849	0.194134
RER1	30.5683	0.325175	0.126591	2.5687	0.0102079	0.194134
EIF4G1	68.5714	0.273423	0.106444	2.5687	0.0102082	0.194134
LYPLA2	21.3167	-0.337718	0.131785	-2.56265	0.0103876	0.195196
SIRT3	8.19747	0.39606	0.154631	2.56132	0.0104275	0.195196
TRAM1	11.3549	0.384987	0.150361	2.56041	0.0104549	0.195196
ECI1	7.13643	0.402422	0.156986	2.56343	0.0103645	0.195196
TK1	24.7061	-0.312561	0.122101	-2.55985	0.0104719	0.195196
S100A11	21.1031	0.329082	0.128624	2.55848	0.010513	0.195311
CCND1	50.9773	0.32352	0.126509	2.55729	0.0105491	0.195332
ALAS1	52.6996	-0.252115	0.0986438	-2.55581	0.010594	0.195516
KIF20A	33.7043	-0.311294	0.121877	-2.55416	0.0106445	0.195802
LDHB	498.262	-0.116479	0.0456342	-2.55245	0.0106968	0.196121
FBXO32	22.8112	0.316011	0.124126	2.54589	0.0108999	0.199145
LRRFIP1	66.7296	-0.225227	0.0885038	-2.54483	0.010933	0.199145
APOBEC2	55.0288	-0.260144	0.102337	-2.54203	0.011021	0.200096
TPM1	3063.38	-0.138748	0.0546068	-2.54085	0.0110584	0.200125
NUSAP1	36.2573	-0.313372	0.123595	-2.53547	0.0112297	0.20257
NDUFV1	161.722	-0.175423	0.0693322	-2.53018	0.0114005	0.204989
CLINT1	27.0605	0.352981	0.139621	2.52813	0.0114671	0.205525
CNN1	173.254	-0.168368	0.0667234	-2.52337	0.0116235	0.207663
HAX1	36.0463	-0.278165	0.110346	-2.52085	0.0117072	0.208492
FBXO5	5.97489	0.395717	0.157322	2.51534	0.0118918	0.21044
FTL	186.608	0.168442	0.0669482	2.516	0.0118695	0.21044
ELAC2	34.9717	-0.28383	0.113161	-2.5082	0.0121349	0.212817
TPST2	9.0886	0.390138	0.155464	2.5095	0.0120903	0.212817
FLNA	79.8423	0.294979	0.117613	2.50804	0.0121403	0.212817
MCM7	53.6928	-0.250593	0.100053	-2.5046	0.0122588	0.213756
COX5A	189.529	-0.167387	0.0668407	-2.50427	0.0122703	0.213756
FAM84B	88.8	0.27088	0.108596	2.49439	0.0126174	0.215387
WDR83OS	43.8343	-0.249941	0.100347	-2.49076	0.0127469	0.215387
CPSF3L	21.3718	-0.323106	0.129389	-2.49716	0.0125192	0.215387
TRAPPC6A	10.7336	-0.373022	0.14939	-2.49697	0.0125259	0.215387
ECE1	17.1522	0.336503	0.135086	2.49103	0.0127375	0.215387
LRRC49	48.506	-0.312001	0.125197	-2.49209	0.0126993	0.215387
DDX52	11.0222	0.365402	0.146519	2.49389	0.0126353	0.215387
AURKB	9.19602	-0.381227	0.152988	-2.49188	0.0127069	0.215387
ISOC2	17.0986	-0.350571	0.140752	-2.4907	0.0127491	0.215387
ABCB6	7.09421	0.389902	0.155935	2.50041	0.0124048	0.215387
MDH2	218.415	-0.176996	0.0711088	-2.48909	0.012807	0.215713
MAP2K3	44.1801	-0.279395	0.112847	-2.47587	0.0132912	0.220546
ACE2	6.47974	0.389699	0.157313	2.47721	0.0132413	0.220546
THEM6	10.159	-0.384475	0.155275	-2.47609	0.0132829	0.220546
MASP1	315.497	-0.142828	0.0575909	-2.48004	0.0131366	0.220546
AURKA	22.537	-0.364615	0.147106	-2.47858	0.0131907	0.220546
FNDC3B	26.1381	0.308889	0.124819	2.4747	0.0133347	0.220614
LIMS1	12.2598	0.367444	0.148906	2.46762	0.0136013	0.223899
BMPR2	27.2285	0.304277	0.123323	2.46731	0.0136133	0.223899
AIMP2	35.1044	-0.272232	0.110403	-2.4658	0.0136708	0.224185
SEPW1	235.426	-0.18912	0.0768369	-2.46132	0.0138428	0.226342
PGRMC2	9.37876	0.372524	0.151451	2.4597	0.0139053	0.226701
AKR1B1	330.653	-0.18039	0.0734357	-2.45644	0.0140321	0.228104
A4GALT	46.9461	-0.252525	0.103053	-2.45043	0.0142686	0.231275
ZSWIM7	10.4218	-0.367711	0.150131	-2.44927	0.0143148	0.231353
LAMB1	115.026	0.189254	0.0773093	2.44801	0.0143648	0.231493
FDPS	34.3623	-0.280741	0.114904	-2.44326	0.0145552	0.233886
HID1	6.28623	0.382016	0.157279	2.4289	0.0151447	0.235727
INTS7	10.4537	0.366556	0.15079	2.43091	0.0150608	0.235727
ANKRD52	41.9728	0.287235	0.118096	2.43222	0.0150067	0.235727
CRYAB	132.235	-0.206431	0.0850153	-2.42816	0.0151755	0.235727
EHD3	212.721	0.352673	0.144677	2.43767	0.0147825	0.235727
FEM1C	12.428	0.376469	0.154669	2.43403	0.0149317	0.235727
CAPZB	48.5609	0.295553	0.121199	2.43857	0.0147457	0.235727
DLD	122.139	-0.256378	0.105518	-2.42971	0.0151107	0.235727
PLXNB2	104.705	0.190584	0.0783914	2.43119	0.0150494	0.235727
NEURL2	8.14264	-0.376516	0.154967	-2.42965	0.0151133	0.235727
TMEM71	6.32625	-0.38157	0.15695	-2.43116	0.0150507	0.235727
VAT1L	10.1281	0.368871	0.151791	2.43012	0.015094	0.235727
IER3	40.1148	-0.249265	0.102787	-2.42505	0.0153061	0.236441
HNRNPUL1	12.0359	0.350352	0.144421	2.4259	0.0152706	0.236441
PCDH20	21.3545	0.357945	0.147935	2.41961	0.0155374	0.238695
TBC1D14	20.0275	0.319748	0.132146	2.41967	0.0155347	0.238695
LGALS3BP	301.969	-0.173243	0.0716553	-2.41773	0.0156175	0.239269
RASL11B	40.9724	-0.258561	0.107035	-2.41567	0.0157061	0.239969
GHITM	175.924	-0.161035	0.0669212	-2.40634	0.0161132	0.243353
NDUFA6	99.1187	-0.190763	0.0792804	-2.40619	0.01612	0.243353
PVRL2	6.32867	0.378203	0.157217	2.40562	0.0161452	0.243353
SPHKAP	87.6355	0.253406	0.105273	2.40714	0.0160781	0.243353
NDUFS5	131.694	-0.172529	0.0717027	-2.40617	0.0161208	0.243353
HADHB	150.901	-0.154849	0.0644743	-2.40171	0.0163186	0.245305
ALDH4A1	42.0694	-0.259769	0.10828	-2.39904	0.0164381	0.245927
NDUFB10	58.4597	-0.241427	0.100644	-2.39882	0.0164479	0.245927
IMMT	101.559	-0.184465	0.0770561	-2.39391	0.01667	0.248584
TMX2	61.4545	-0.232702	0.0973738	-2.38978	0.0168585	0.250725
BEX1	70.2419	0.219941	0.0922962	2.38299	0.0171727	0.254047
PDHB	111.063	-0.194667	0.0816658	-2.3837	0.0171397	0.254047
EIF3K	115.418	-0.195171	0.0819428	-2.3818	0.0172284	0.254198
APP	36.5931	0.275395	0.115708	2.38008	0.017309	0.254715
SEMA6D	12.9598	0.342792	0.144232	2.37668	0.0174693	0.255729
TMEM115	20.7446	0.349803	0.14714	2.37734	0.0174379	0.255729
RASD1	6.42884	0.3718	0.156519	2.37543	0.0175286	0.255927
COX6A2	13.3781	-0.34913	0.147316	-2.36994	0.0177909	0.258548
CADM1	58.3409	0.210565	0.0888558	2.36974	0.0178006	0.258548
DDAH1	16.1283	0.343237	0.144956	2.36787	0.0178908	0.258846
NEDD8	50.9373	-0.229012	0.0967369	-2.36737	0.0179151	0.258846
ATP5G1	82.8219	-0.211267	0.0892764	-2.36644	0.01796	0.258846
KIAA0146	8.08065	0.364486	0.154097	2.3653	0.0180154	0.258977
RRP1B	10.2855	0.358491	0.151649	2.36395	0.0180811	0.259255
SLC44A2	40.6395	0.268959	0.114015	2.35897	0.0183258	0.262092
NDUFB7	49.8118	-0.241512	0.102588	-2.35419	0.018563	0.264807
GOSR2	30.1295	-0.28074	0.119338	-2.35247	0.0186494	0.265362
NDUFA11	103.41	-0.206726	0.0880083	-2.34893	0.0188273	0.267213
SESN2	8.97105	0.362458	0.154586	2.34469	0.0190427	0.268292
BNIP2	24.8679	0.334105	0.142556	2.34367	0.0190951	0.268292
FGF1	50.4749	-0.24107	0.102859	-2.34369	0.0190942	0.268292
AJUBA	7.39755	0.368979	0.157321	2.34539	0.0190073	0.268292
NDUFA4	302.922	-0.17115	0.0730875	-2.34171	0.0191957	0.269029
FAM127A	125.863	-0.171633	0.0733316	-2.3405	0.0192577	0.269223
NRP1	91.7984	-0.204361	0.0874378	-2.33721	0.019428	0.270927
SLC7A5	15.7085	0.336488	0.144084	2.33536	0.0195247	0.271597
ATF4	45.8171	0.243737	0.104581	2.3306	0.0197744	0.274038
PGAM2	91.9211	-0.197773	0.0848758	-2.33015	0.0197982	0.274038
NR2C1	7.73611	0.365172	0.156893	2.32752	0.0199377	0.275288
TFG	73.1007	0.224914	0.0967276	2.32523	0.0200599	0.276292
KCTD10	48.0809	0.27059	0.116423	2.3242	0.0201146	0.276366
TPD52L1	15.7665	-0.316865	0.136769	-2.31678	0.0205156	0.281184
PPP2R1A	255.43	-0.151441	0.065463	-2.31339	0.0207014	0.28166
PPFIBP1	19.7579	0.308873	0.133425	2.31496	0.0206149	0.28166
SURF6	5.90984	0.362494	0.15666	2.31389	0.0206739	0.28166
ATP1A1	71.5079	0.202759	0.0878066	2.30915	0.0209352	0.283462
SGTA	40.9083	-0.243313	0.105363	-2.3093	0.0209271	0.283462
LINC00670	7.1943	0.363011	0.157319	2.30748	0.0210282	0.284034
ZNF337	5.90088	0.360099	0.156418	2.30216	0.0213264	0.287367
TMEM98	34.4348	-0.264022	0.114796	-2.29992	0.0214527	0.288374
U2AF1	22.3894	-0.290486	0.126491	-2.2965	0.0216473	0.290292
ANKMY2	19.4939	0.304673	0.13301	2.2906	0.0219864	0.292038
E4F1	6.75051	0.358734	0.156532	2.29176	0.0219196	0.292038
PFKP	434.271	-0.190355	0.0830616	-2.29173	0.0219211	0.292038
C14orf2	80.4974	-0.197497	0.0862058	-2.29099	0.0219638	0.292038
HADH	41.951	-0.245415	0.107198	-2.28936	0.0220582	0.292297
WDR24	9.95254	-0.352532	0.154079	-2.288	0.0221376	0.292656
ITGB1BP1	13.6068	0.325762	0.142509	2.28591	0.0222596	0.293575
PAPSS1	16.4167	0.314812	0.13796	2.2819	0.0224951	0.295982
ACIN1	9.0837	0.347992	0.152673	2.27933	0.0226476	0.297289
BMP7	37.0442	-0.263292	0.115587	-2.27787	0.0227344	0.29773
PAFAH1B2	45.5465	0.261227	0.114751	2.27647	0.0228177	0.298123
RPL22	59.6894	0.208898	0.0918363	2.27467	0.0229256	0.298834
PFKFB2	11.2459	-0.338254	0.148919	-2.27139	0.0231233	0.30071
ANKRD40	12.3449	0.329488	0.145194	2.26929	0.0232507	0.300739
CLK1	9.89845	0.354219	0.156133	2.2687	0.0232868	0.300739
PCYOX1	38.0441	0.249653	0.109988	2.26981	0.0232191	0.300739
MTCH1	13.9208	0.328272	0.14477	2.26755	0.0233569	0.300949
GNPDA1	14.5558	-0.323262	0.142694	-2.26542	0.0234869	0.301929
LINC00094	24.8059	0.296656	0.131155	2.26187	0.0237057	0.304041
DGCR6L	50.1902	-0.264939	0.117324	-2.25819	0.023934	0.304179
RNF10	34.8521	0.3028	0.133968	2.26025	0.023806	0.304179
ATP2A2	120.819	0.17331	0.076697	2.25966	0.0238421	0.304179
FRY	21.6225	0.286992	0.127089	2.25821	0.0239327	0.304179
DAGLB	7.79776	0.352757	0.156299	2.25694	0.0240121	0.30448
NDNF	9.82496	0.342757	0.151957	2.25562	0.0240945	0.304833
PLOD2	9.59846	0.348335	0.154633	2.25265	0.0242812	0.306502
HEG1	17.7262	0.325348	0.144542	2.25089	0.0243923	0.307051
CHCHD1	7.3636	-0.352202	0.156518	-2.25023	0.0244345	0.307051
NMRK2	9.3814	-0.342071	0.15215	-2.24825	0.0245604	0.30773
ANAPC7	25.0851	-0.282183	0.125546	-2.24765	0.0245986	0.30773
MTRNR2L6	969.05	0.20502	0.0913664	2.24393	0.0248369	0.30864
TGFBI	34.7125	0.352421	0.157053	2.24396	0.0248347	0.30864
C4A	10.6451	-0.346714	0.154512	-2.24393	0.0248367	0.30864
LAMC1	62.5285	0.229776	0.102598	2.23958	0.0251179	0.31144
LMBRD1	5.97559	0.352067	0.157295	2.23826	0.0252039	0.311814
SMYD3	9.60184	-0.34529	0.154757	-2.23117	0.0256697	0.315483
VDAC2	186.602	-0.147758	0.066207	-2.23176	0.0256307	0.315483
TIMM13	51.9072	-0.21419	0.0959936	-2.23129	0.0256616	0.315483
SLC25A23	6.57197	0.34863	0.156616	2.22602	0.0260126	0.318298
TXNDC5	7.21348	0.348276	0.15641	2.22668	0.0259685	0.318298
GPX3	27.661	-0.271106	0.121855	-2.22482	0.026093	0.318585
CAMK2D	114.059	0.219146	0.0986212	2.2221	0.0262769	0.319771
DENND5A	73.9208	-0.195493	0.0880265	-2.22084	0.0263617	0.319771
DDIT3	9.81508	0.331496	0.149265	2.22086	0.0263607	0.319771
PIGH	6.20405	0.347705	0.156639	2.21979	0.0264333	0.319945
XPNPEP1	40.105	-0.249097	0.112591	-2.21241	0.0269382	0.325353
TMEM30A	40.3747	0.233574	0.105868	2.20628	0.0273647	0.328374
ACTR8	13.8589	-0.312371	0.141614	-2.20579	0.0273988	0.328374
MPP2	12.5125	-0.321712	0.145879	-2.20533	0.0274309	0.328374
TERF2IP	8.4176	0.340799	0.154585	2.2046	0.0274819	0.328374
PLEKHG2	14.5918	0.312682	0.141817	2.20482	0.0274667	0.328374
CTSA	106.894	-0.177144	0.0807508	-2.19371	0.0282562	0.335475
VPS8	20.7604	0.281336	0.128221	2.19415	0.0282246	0.335475
PTPLAD1	29.4492	0.268606	0.122384	2.19478	0.0281793	0.335475
BAMBI	9.72046	0.342695	0.156474	2.19011	0.0285161	0.336418
TMEM11	20.9323	-0.281843	0.128661	-2.19059	0.0284816	0.336418
RBMX	69.1981	-0.221896	0.101297	-2.19055	0.028484	0.336418
NACA	174.865	-0.139888	0.0639144	-2.18868	0.02862	0.336488
GRHPR	63.5851	-0.214278	0.0979164	-2.18837	0.0286424	0.336488
SPEG	49.5606	-0.22039	0.100813	-2.18613	0.0288061	0.337701
VCP	270.68	-0.127661	0.0584758	-2.18314	0.0290256	0.339479
ERP29	42.0721	0.228414	0.104728	2.18103	0.0291812	0.339479
ATPIF1	111.709	-0.190223	0.0871649	-2.18234	0.0290848	0.339479
DARS	15.9942	-0.299934	0.137536	-2.18077	0.0292005	0.339479
CDKN2AIP	8.39366	0.337247	0.154777	2.17892	0.0293374	0.340038
ADAM10	27.643	0.266611	0.122384	2.17848	0.0293702	0.340038
PCYT1A	7.03194	-0.338919	0.155696	-2.1768	0.0294958	0.340043
TANC1	27.9532	0.279544	0.128418	2.17682	0.0294939	0.340043
LINC00116	11.122	-0.323481	0.148657	-2.17603	0.0295531	0.340043
MALAT1	115.561	0.275736	0.126873	2.17333	0.0297556	0.34167
CCDC8	7.81364	0.340341	0.156779	2.17083	0.0299441	0.34313
FLRT2	24.2799	0.290364	0.133962	2.16751	0.030196	0.34373
KIAA1143	18.9356	0.299755	0.138202	2.16896	0.0300861	0.34373
COL5A1	28.9455	0.277991	0.128208	2.16828	0.0301372	0.34373
LUC7L3	17.2994	0.297688	0.13738	2.1669	0.0302424	0.34373
FAT1	40.7154	0.228708	0.105686	2.16402	0.0304627	0.345533
C1orf52	10.3672	0.321573	0.148733	2.16208	0.0306121	0.345889
NUMA1	45.7082	0.215905	0.0998636	2.162	0.0306179	0.345889
C21orf33	90.5714	-0.200368	0.0929631	-2.15535	0.0311345	0.351016
WASH1	5.86232	-0.295164	0.137159	-2.15199	0.0313982	0.353277
FH	94.1499	-0.175932	0.0818278	-2.15002	0.0315534	0.354311
GABARAP	117.352	-0.170316	0.0792538	-2.149	0.0316345	0.354509
ADAMTS1	19.8512	0.277695	0.129273	2.14813	0.0317034	0.35457
BAI2	16.3007	0.315462	0.146982	2.14625	0.0318528	0.35553
DLGAP5	10.277	-0.327862	0.153012	-2.14272	0.0321355	0.357971
CEP68	19.3162	-0.276927	0.129303	-2.14169	0.0322185	0.358183
ALPK2	167.969	0.141984	0.0663747	2.13913	0.0324253	0.358345
TMEM43	18.7332	0.285177	0.133237	2.14038	0.032324	0.358345
PON2	24.8347	0.258639	0.120887	2.1395	0.0323949	0.358345
MYH9	130.701	0.186548	0.0873386	2.13591	0.0326866	0.36052
MYO18B	132.955	-0.188862	0.08849	-2.13428	0.03282	0.361278
SSRP1	10.1641	0.328973	0.154332	2.13159	0.0330407	0.362994
TRPC4AP	13.6932	0.310676	0.145953	2.1286	0.0332873	0.364985
LMO4	15.375	0.2965	0.139385	2.1272	0.0334035	0.365543
TUBG1	55.3178	-0.209608	0.098655	-2.12466	0.0336149	0.367138
C10orf32	11.6352	0.324466	0.152839	2.12293	0.0337596	0.368
LAPTM4B	76.5167	0.216685	0.102183	2.12056	0.033959	0.369453
SLC3A2	61.1581	0.211157	0.0999038	2.1136	0.0345493	0.372521
SH3BP4	17.4119	-0.289053	0.136828	-2.11253	0.0346407	0.372521
ATP6V1H	46.2096	0.228352	0.107978	2.1148	0.0344472	0.372521
UBA1	79.9284	0.218636	0.103432	2.11382	0.0345307	0.372521
GSTZ1	7.24542	-0.331508	0.156741	-2.115	0.0344296	0.372521
ZSCAN26	6.17306	-0.332315	0.157266	-2.11307	0.0345949	0.372521
AEBP1	11.5574	0.307351	0.145589	2.11108	0.0347654	0.373144
COA4	16.3763	-0.295242	0.140012	-2.10868	0.0349719	0.374641
PLN	497.966	-0.23666	0.112368	-2.10611	0.0351946	0.376306
SUMO2	59.83	0.222372	0.105643	2.10494	0.0352962	0.376672
RPLP1	290.556	-0.148563	0.070632	-2.10334	0.0354362	0.377446
SH3RF2	7.00273	0.328371	0.156259	2.10146	0.0356008	0.378478
CDKN2B	11.787	0.310954	0.148107	2.09952	0.0357708	0.379564
RNF25	10.0882	-0.319363	0.152175	-2.09865	0.0358475	0.379658
CYR61	31.4601	0.272273	0.12987	2.09651	0.036037	0.380305
TSSC4	5.99057	0.329618	0.157229	2.09642	0.0360447	0.380305
RBBP7	123.622	-0.150624	0.07193	-2.09404	0.0362563	0.3811
DBN1	129.361	-0.156801	0.0748561	-2.0947	0.0361976	0.3811
ITM2C	58.4747	0.27341	0.130622	2.09315	0.0363361	0.381222
CCDC124	15.68	-0.296268	0.141629	-2.09186	0.0364513	0.381715
RPS15	112.37	-0.187641	0.0897738	-2.09015	0.0366044	0.382601
LAMP2	50.985	0.217232	0.104002	2.08873	0.036732	0.383219
NCAPD2	25.768	-0.271366	0.130011	-2.08726	0.0368643	0.383883
RABGGTB	21.2761	-0.274119	0.131427	-2.08572	0.0370043	0.383911
FAM168B	19.2325	0.277064	0.132819	2.08603	0.0369763	0.383911
CDK16	27.7687	0.252565	0.121204	2.0838	0.0371782	0.384025
COG5	43.74	-0.224519	0.107769	-2.08333	0.0372213	0.384025
MRPS30	13.2633	-0.295903	0.142024	-2.08348	0.0372076	0.384025
MLEC	29.1795	0.250325	0.120495	2.07747	0.0377585	0.38885
ME2	12.3686	0.298981	0.144015	2.07604	0.0378903	0.389375
CEP85	14.9924	-0.303889	0.146424	-2.07541	0.0379487	0.389375
RNF207	41.0884	-0.234384	0.113063	-2.07303	0.0381691	0.390919
COMMD7	18.2787	0.280694	0.135527	2.07113	0.0383464	0.391561
SNW1	18.3823	0.273734	0.132225	2.07021	0.0384326	0.391561
SLC29A2	14.1922	-0.312502	0.151068	-2.06862	0.0385819	0.391561
PPA2	25.4828	-0.291169	0.140682	-2.0697	0.0384809	0.391561
CMAS	7.9912	0.321128	0.155237	2.06863	0.0385806	0.391561
FRMD6	10.2356	0.320529	0.155305	2.06386	0.0390306	0.395397
DAAM1	23.5511	0.264475	0.128261	2.06201	0.0392067	0.396463
HIST2H2BE	36.5789	-0.223773	0.108798	-2.05677	0.039708	0.397913
PPFIA4	19.5355	-0.265207	0.129274	-2.0515	0.040218	0.397913
SNHG16	132.425	-0.162932	0.0792601	-2.05566	0.0398149	0.397913
PRMT1	68.9363	-0.176819	0.0861455	-2.05256	0.0401148	0.397913
HIGD2A	50.4919	-0.201273	0.0978101	-2.05779	0.0396101	0.397913
MAN2B1	11.6906	0.306803	0.149407	2.05348	0.0400262	0.397913
NDST1	36.748	0.22691	0.110638	2.05092	0.0402752	0.397913
PSMD8	103.26	-0.166344	0.0809046	-2.05606	0.039777	0.397913
TNNI1	1370.01	-0.121149	0.0588535	-2.05848	0.0395438	0.397913
C14orf159	46.4245	-0.220568	0.107323	-2.05517	0.0398625	0.397913
PTRF	63.1989	0.198641	0.0967614	2.0529	0.0400827	0.397913
ATP6V1F	47.9141	-0.203048	0.0989187	-2.05268	0.0401036	0.397913
TMC6	25.2587	-0.249488	0.121622	-2.05135	0.0402332	0.397913
OXCT1	93.2667	-0.185517	0.090695	-2.04551	0.0408049	0.399617
GLYR1	14.019	-0.294673	0.144008	-2.04623	0.0407341	0.399617
BANCR	69.3658	-0.185316	0.0905157	-2.04733	0.0406253	0.399617
ATP1B2	9.45249	0.314847	0.153912	2.04563	0.0407932	0.399617
GUCY1A3	36.0479	0.229928	0.112355	2.04644	0.0407131	0.399617
CMSS1	6.47835	-0.320772	0.15698	-2.0434	0.0410132	0.400954
POSTN	37.8598	-0.271033	0.132873	-2.03978	0.0413718	0.403754
FAM189A2	10.2634	0.310125	0.152193	2.03771	0.0415792	0.405072
PNMA1	30.2026	0.300329	0.147499	2.03615	0.0417357	0.405184
PDIA4	67.0568	0.215606	0.105884	2.03625	0.0417251	0.405184
GOLGB1	31.616	0.243754	0.11988	2.03332	0.0420201	0.407238
ART5	14.7489	0.312774	0.153916	2.0321	0.0421433	0.407629
STRIP1	11.8651	0.308924	0.152068	2.03148	0.0422062	0.407629
CHMP7	9.18124	0.318893	0.157109	2.02975	0.0423817	0.407989
SLC25A11	85.5979	-0.176157	0.0868521	-2.02824	0.0425353	0.407989
TRIM16	7.13773	0.316775	0.156117	2.02908	0.04245	0.407989
RPL23AP82	9.12739	-0.318833	0.157182	-2.02844	0.0425158	0.407989
SIPA1L2	85.8884	0.155453	0.0767277	2.02604	0.0427609	0.408053
SET	90.2246	0.181602	0.0895771	2.02732	0.0426293	0.408053
MYOZ2	256.725	-0.158803	0.0783782	-2.02611	0.042754	0.408053
PSAT1	12.237	0.294562	0.145558	2.02368	0.0430029	0.409664
CLDND1	30.1823	-0.230839	0.114128	-2.02264	0.0431102	0.409987
PRDX5	119.031	-0.156989	0.0776739	-2.02113	0.043266	0.410073
HECTD1	23.3709	0.268845	0.132975	2.02178	0.0431994	0.410073
ARFRP1	17.9148	-0.284053	0.140731	-2.01841	0.0435483	0.411466
POMGNT1	35.8815	-0.246315	0.122041	-2.0183	0.04356	0.411466
RNASEK	70.4682	-0.176692	0.0875943	-2.01717	0.043678	0.411884
HMBS	15.6147	-0.281005	0.139402	-2.01579	0.0438222	0.412548
PPIB	126.752	0.160056	0.0794605	2.01428	0.0439801	0.413101
WIPI1	27.2287	-0.249584	0.123984	-2.01303	0.0441112	0.413101
IP6K2	27.2756	0.251388	0.124881	2.01302	0.044113	0.413101
EWSR1	116.193	-0.167767	0.0833661	-2.01241	0.0441763	0.413101
TXLNB	15.2219	-0.282549	0.140499	-2.01105	0.0443206	0.413758
NDUFA1	114.471	-0.143591	0.0714629	-2.00931	0.0445045	0.414782
RPE	7.17172	0.313134	0.156016	2.00706	0.0447429	0.416141
RELA	12.4963	-0.293793	0.146418	-2.00654	0.0447991	0.416141
XPR1	33.1405	0.217428	0.108404	2.00571	0.0448867	0.416263
RSU1	39.572	-0.210041	0.10476	-2.00497	0.0449661	0.416309
PTDSS1	13.1306	0.297911	0.148827	2.00173	0.045314	0.418145
AGTRAP	10.1261	0.300458	0.150061	2.00225	0.0452583	0.418145
PLK1	30.0535	-0.237348	0.11867	-2.00007	0.0454931	0.419106
SF3A3	29.7649	-0.231612	0.115873	-1.99883	0.0456262	0.419249
MRPS36	14.5155	-0.286486	0.143348	-1.99854	0.0456585	0.419249
GJA1	14.1578	0.300694	0.150556	1.99722	0.045801	0.419868
COPE	77.6884	-0.198786	0.0996356	-1.99513	0.0460283	0.421261
GAS6	21.288	0.273333	0.13716	1.9928	0.0462835	0.421526
ACAA1	33.1371	0.292883	0.146919	1.9935	0.0462065	0.421526
ATP1B1	74.5964	0.182205	0.0914269	1.9929	0.046272	0.421526
ECSIT	27.4136	-0.240904	0.120988	-1.99115	0.0464646	0.422488
SYPL1	37.0383	0.22462	0.113129	1.98552	0.0470868	0.422822
MTG1	16.2754	-0.273478	0.137916	-1.98294	0.0473745	0.422822
SLIT3	29.887	0.236375	0.119304	1.98128	0.0475599	0.422822
KPNA1	41.3754	-0.204504	0.10306	-1.98432	0.04722	0.422822
SNAPIN	28.7889	-0.24611	0.123844	-1.98726	0.0468932	0.422822
PTPRS	25.8475	0.246684	0.124094	1.98788	0.0468251	0.422822
IPO11	12.3303	0.295914	0.148982	1.98624	0.0470064	0.422822
KLHDC4	13.5908	0.285527	0.143853	1.98486	0.0471602	0.422822
EXOG	10.1039	0.304325	0.153577	1.98158	0.0475258	0.422822
DOK4	18.7884	0.262026	0.131801	1.98804	0.0468073	0.422822
CAPN2	23.847	0.249151	0.125309	1.98829	0.0467799	0.422822
UACA	282.113	-0.149009	0.0749165	-1.989	0.0467016	0.422822
IDH3A	99.7501	-0.169102	0.0852535	-1.98352	0.0473098	0.422822
SYNDIG1	8.58358	-0.310879	0.156833	-1.98223	0.0474535	0.422822
DECR1	55.0979	-0.198474	0.100295	-1.97891	0.0478266	0.423868
IFRD2	30.7521	-0.228251	0.1154	-1.97791	0.0479391	0.423868
SLC1A5	8.38643	0.311067	0.1573	1.97754	0.0479808	0.423868
SKP2	7.46682	0.310311	0.156875	1.97808	0.04792	0.423868
COLQ	44.7526	-0.220177	0.111489	-1.97487	0.0482826	0.424352
AHCY	124.122	-0.13785	0.0698193	-1.97437	0.0483392	0.424352
FAM188A	9.19642	-0.301229	0.152509	-1.97515	0.0482512	0.424352
SCMH1	33.0015	-0.224133	0.11352	-1.97439	0.0483369	0.424352
ZNF362	7.88593	0.304375	0.154329	1.97224	0.0485817	0.424614
ARL6IP1	43.7677	0.206017	0.104422	1.97292	0.0485047	0.424614
C4orf46	9.88326	0.30681	0.155574	1.97211	0.0485967	0.424614
DLAT	49.1319	-0.20594	0.104544	-1.96989	0.0488507	0.425289
MOV10	7.37629	0.307676	0.15633	1.96812	0.0490542	0.425289
POLR2I	21.0774	-0.257432	0.130771	-1.96857	0.0490027	0.425289
LCMT2	6.455	0.309662	0.157313	1.96844	0.0490174	0.425289
RBM20	28.1952	0.237347	0.120524	1.9693	0.048919	0.425289
LGMN	56.0385	0.196499	0.0999521	1.96594	0.0493061	0.42649
TEN1	9.97074	-0.295768	0.150473	-1.9656	0.0493453	0.42649
XRCC1	15.0832	-0.273836	0.139426	-1.96402	0.0495276	0.426746
ACOT8	18.7916	-0.265549	0.135197	-1.96416	0.0495119	0.426746
SNX27	47.1471	-0.199083	0.101582	-1.95983	0.0500158	0.43029
AIFM1	90.8598	-0.160896	0.0821717	-1.95804	0.050225	0.431425
ZRANB2	17.2009	0.271011	0.138556	1.95597	0.0504683	0.431527
PCNA	26.8473	-0.256428	0.131059	-1.95659	0.0503955	0.431527
DPF3	11.2	-0.294812	0.150723	-1.95598	0.0504673	0.431527
FABP5	8.23507	0.304245	0.155721	1.95378	0.0507274	0.433081
EIF2S2	34.1162	0.221789	0.11367	1.95116	0.0510378	0.433436
PTPLA	12.4535	0.279459	0.143272	1.95055	0.0511101	0.433436
KLHDC8B	73.994	-0.185494	0.0950352	-1.95185	0.0509561	0.433436
CDK2AP1	7.44131	0.30243	0.155157	1.94919	0.0512723	0.433436
CCDC47	17.3908	0.283583	0.145236	1.95256	0.0508712	0.433436
HNRNPA1P10	114.17	-0.221146	0.113474	-1.94886	0.0513116	0.433436
CRYM	7.18438	0.305975	0.15697	1.94926	0.0512649	0.433436
TM9SF2	74.3785	0.179793	0.0923055	1.9478	0.0514388	0.433855
TAB1	11.4923	-0.285223	0.14653	-1.94651	0.0515937	0.434506
ABHD14A	7.79822	0.299708	0.154135	1.94445	0.0518411	0.434873
WDR45	20.437	-0.254956	0.131136	-1.94421	0.0518706	0.434873
CCNB1	40.9602	-0.223349	0.114807	-1.94544	0.0517218	0.434873
SLC25A39	67.0541	-0.172741	0.0889358	-1.94231	0.0521	0.436143
CAPNS1	14.0404	0.280629	0.144643	1.94016	0.0523605	0.437015
TUBGCP5	8.64118	0.299232	0.154207	1.94045	0.0523251	0.437015
PRPF38A	11.7241	0.282797	0.145987	1.93713	0.0527291	0.439436
CMYA5	32.2801	0.235175	0.121499	1.93561	0.0529152	0.439676
SULF1	18.0855	0.291474	0.150577	1.93571	0.0529037	0.439676
PHB	76.1285	-0.1887	0.0975704	-1.93399	0.0531141	0.440423
AP4M1	7.29529	-0.300092	0.155221	-1.93331	0.0531977	0.440423
PFDN2	7.99443	0.300822	0.155628	1.93296	0.0532414	0.440423
PMM1	18.3904	-0.264713	0.137009	-1.93208	0.0533494	0.440665
TIMM17B	24.8317	-0.239308	0.123979	-1.93023	0.0535788	0.441907
POGZ	14.8114	0.267252	0.138596	1.92828	0.0538206	0.443247
KBTBD4	8.06866	-0.296577	0.154116	-1.92438	0.0543069	0.446345
ZNF160	9.66767	0.29078	0.151134	1.92399	0.0543564	0.446345
SIRT2	21.2095	-0.245757	0.127879	-1.92178	0.0546329	0.447822
DNMT3A	9.74995	0.286847	0.1493	1.92128	0.0546965	0.447822
PHKB	25.7113	0.243799	0.127054	1.91886	0.0550019	0.449665
PDXK	18.3602	0.2498	0.130268	1.91759	0.0551628	0.450322
PLTP	10.2346	0.289179	0.150993	1.91518	0.0554702	0.452171
SMYD1	347.475	-0.114676	0.0599356	-1.91332	0.0557069	0.45278
FBL	11.0977	0.29214	0.152657	1.9137	0.0556585	0.45278
TUBB	580.508	-0.117818	0.0616998	-1.90953	0.0561937	0.455413
ATAD2	16.1491	-0.268103	0.140362	-1.91008	0.056123	0.455413
SLX1B	8.14351	-0.290723	0.153136	-1.89846	0.0576355	0.45588
MPZL1	8.92705	0.296734	0.155925	1.90306	0.0570332	0.45588
RBMS3	11.9947	0.278855	0.146886	1.89845	0.0576372	0.45588
PPP1R14C	19.5674	0.254503	0.133627	1.90457	0.0568355	0.45588
USP46	28.3228	-0.235098	0.123433	-1.90465	0.0568252	0.45588
NDRG2	74.8802	-0.159738	0.083891	-1.90411	0.0568957	0.45588
ICMT	34.5167	0.214249	0.112387	1.90636	0.0566036	0.45588
HJURP	8.78377	-0.295135	0.155201	-1.90164	0.0572185	0.45588
G6PC3	35.155	0.225625	0.118623	1.90203	0.0571671	0.45588
SLX1A	8.14351	-0.290723	0.153136	-1.89846	0.0576355	0.45588
COX4I1	313.483	-0.14556	0.076579	-1.90078	0.0573305	0.45588
SEC61B	14.9848	0.265896	0.139585	1.9049	0.0567933	0.45588
C1orf43	83.1681	-0.182905	0.096273	-1.89986	0.057452	0.45588
SART3	10.8291	0.287588	0.150984	1.90476	0.0568112	0.45588
MRPS10	21.5715	-0.246934	0.129932	-1.90048	0.0573698	0.45588
SLC39A6	29.4803	0.23687	0.124321	1.90531	0.0567392	0.45588
LRIF1	6.12503	-0.298015	0.156968	-1.89857	0.0576206	0.45588
TIGD1	6.20392	0.297395	0.156776	1.89694	0.0578355	0.456115
MAT2B	22.4745	0.239405	0.126255	1.8962	0.0579335	0.456115
WDR3	9.78373	0.285164	0.15052	1.89452	0.0581563	0.456115
XRCC6	169.14	-0.122201	0.0644906	-1.89487	0.0581101	0.456115
PTGES3L	13.0743	0.277666	0.146513	1.89517	0.0580699	0.456115
MYL7	4177.75	-0.144655	0.0762713	-1.89658	0.0578828	0.456115
FZD6	19.5519	0.263589	0.139377	1.89119	0.0585996	0.458317
LRCH3	10.0156	0.285677	0.151058	1.89118	0.058601	0.458317
EDNRA	19.581	0.263037	0.139167	1.89008	0.0587471	0.458818
PYROXD2	6.46907	-0.297121	0.157306	-1.88881	0.0589177	0.459509
SEC24C	58.0711	-0.178191	0.0944291	-1.88704	0.0591554	0.460079
PPIF	55.6689	-0.176445	0.0934829	-1.88746	0.0590987	0.460079
PIFO	6.22266	-0.295686	0.15691	-1.88443	0.0595069	0.460253
ASMTL	16.4726	-0.254957	0.135205	-1.8857	0.0593347	0.460253
LY6E	18.9251	-0.250179	0.132698	-1.88532	0.0593864	0.460253
PGM3	27.2014	0.227462	0.120678	1.88487	0.0594479	0.460253
MYOM1	428.926	-0.122303	0.0649673	-1.88253	0.0597644	0.460278
HEXB	10.4697	0.289416	0.153681	1.88322	0.05967	0.460278
HINFP	6.56081	0.294104	0.156274	1.88197	0.0598395	0.460278
WRB	22.1205	0.239424	0.127188	1.88244	0.0597758	0.460278
CLPTM1	6.02659	0.294546	0.156773	1.8788	0.0602714	0.461458
COX17	14.4763	-0.262456	0.139617	-1.87984	0.0601306	0.461458
TNFRSF10B	27.0739	0.25451	0.135535	1.87782	0.0604054	0.461458
FAM98A	21.9708	-0.238077	0.126752	-1.87828	0.0603422	0.461458
HOMER1	9.71009	0.291832	0.155279	1.8794	0.0601895	0.461458
SERINC1	102.343	0.155513	0.0828916	1.8761	0.0606418	0.461513
ATP5H	83.6286	-0.161207	0.085889	-1.87692	0.0605287	0.461513
CSRP2	84.7723	0.154177	0.0821853	1.87596	0.0606603	0.461513
LPP	70.3979	0.180876	0.0965029	1.8743	0.0608885	0.46262
GYG1	123.665	-0.192164	0.102629	-1.8724	0.0611506	0.462726
HECW2	14.3272	-0.272695	0.145619	-1.87267	0.061114	0.462726
LATS1	8.0522	-0.289985	0.154812	-1.87314	0.0610485	0.462726
PIK3R3	52.3011	-0.223234	0.119315	-1.87097	0.0613495	0.463603
PTP4A2	23.4927	0.248974	0.133216	1.86896	0.0616289	0.464995
JAM2	6.11227	0.293789	0.157302	1.86768	0.061807	0.464995
GNG12	50.1218	-0.203297	0.108827	-1.86808	0.0617514	0.464995
NOP16	9.50517	-0.284214	0.152209	-1.86725	0.0618662	0.464995
SLC35A4	55.1139	-0.180442	0.0966991	-1.86602	0.0620389	0.465666
CIAO1	44.9678	-0.191854	0.103074	-1.86133	0.0626979	0.466144
SURF4	85.9327	0.164012	0.0880993	1.86167	0.0626489	0.466144
ACAD9	22.5679	-0.243868	0.130802	-1.8644	0.0622659	0.466144
OSBPL8	13.6671	0.281771	0.151295	1.86239	0.0625479	0.466144
TMEM9	30.5428	-0.234429	0.125909	-1.86189	0.0626182	0.466144
PRRC2B	44.1843	0.190594	0.102425	1.86082	0.0627694	0.466144
DYNLT1	62.9549	-0.171062	0.0919044	-1.8613	0.0627017	0.466144
VEZF1	11.7879	0.272281	0.146148	1.86305	0.0624557	0.466144
PLIN3	46.6831	-0.190259	0.102328	-1.8593	0.062985	0.467125
ADSS	9.66747	0.282992	0.152288	1.85826	0.0631319	0.467594
ATP2C1	50.5041	-0.205849	0.110833	-1.85729	0.06327	0.467997
DUS2L	7.97195	-0.285919	0.154258	-1.85351	0.0638089	0.470738
RAB11B	10.2482	0.276856	0.149347	1.85378	0.0637706	0.470738
TMX4	7.12881	0.291294	0.157271	1.85218	0.0640006	0.47153
ADK	9.22338	-0.281677	0.152155	-1.85125	0.0641339	0.47189
ELOVL1	17.7529	0.253818	0.137176	1.85031	0.0642685	0.472259
C9orf114	11.19	0.276703	0.149768	1.84754	0.0646691	0.472706
CD46	25.5781	0.246093	0.133201	1.84752	0.0646712	0.472706
PDCD10	12.2741	0.267486	0.144825	1.84697	0.064752	0.472706
FAM216A	11.5601	-0.27257	0.147392	-1.84929	0.0644158	0.472706
PNMAL1	33.3137	-0.203744	0.110274	-1.84762	0.0646576	0.472706
HRH2	16.0625	-0.264029	0.14306	-1.84557	0.064954	0.472947
FKBP9	52.9571	0.191148	0.103565	1.84569	0.0649376	0.472947
MYADM	56.9638	0.208932	0.113287	1.84427	0.0651436	0.47371
SNURF	44.1838	0.213594	0.115866	1.84345	0.0652628	0.47396
C6orf48	63.152	0.172528	0.0936948	1.84138	0.0655661	0.474661
LASP1	22.8949	0.240103	0.130356	1.8419	0.0654895	0.474661
MRPL27	19.9373	-0.241007	0.130907	-1.84105	0.065614	0.474661
DCTPP1	16.0226	-0.250677	0.136215	-1.84031	0.0657233	0.474838
KLHDC2	24.2419	0.230994	0.125629	1.8387	0.0659587	0.475924
PSMD2	36.6883	0.257743	0.14026	1.83761	0.0661194	0.476469
IRGQ	37.7582	0.213915	0.116525	1.83578	0.0663899	0.47695
PBXIP1	44.2404	0.198145	0.107955	1.83543	0.0664421	0.47695
USP11	116.851	-0.135526	0.0738219	-1.83585	0.0663801	0.47695
CSRP1	19.2644	0.28085	0.153107	1.83434	0.0666036	0.477497
RPS19	119.358	0.15297	0.0835356	1.83119	0.0670716	0.480236
HNRNPD	12.2956	0.265089	0.145057	1.82748	0.0676275	0.482979
TMEM9B	13.373	0.26706	0.146116	1.82773	0.0675905	0.482979
AKIRIN1	9.96867	0.286763	0.157031	1.82616	0.0678268	0.483554
ECI2	29.514	-0.21966	0.120347	-1.82522	0.0679674	0.483554
ISY1	10.9364	0.27833	0.152483	1.82532	0.0679522	0.483554
BRAT1	11.9454	0.266341	0.146059	1.82352	0.0682254	0.484158
SUPT4H1	11.8896	-0.271508	0.148891	-1.82354	0.0682216	0.484158
ARFGAP2	59.6609	-0.168432	0.092402	-1.82282	0.0683314	0.484296
MRPL37	45.6373	-0.186056	0.102265	-1.81935	0.0688577	0.486792
ART3	8.94423	0.279667	0.153692	1.81966	0.0688106	0.486792
SOX11	16.8264	0.268947	0.147991	1.81733	0.069167	0.487745
PSMB7	55.385	-0.176256	0.0969608	-1.81781	0.0690933	0.487745
AK3	26.4204	0.266618	0.146849	1.81559	0.0694332	0.487777
COX7C	241.721	-0.119427	0.0657656	-1.81595	0.0693782	0.487777
KATNA1	9.14278	0.277848	0.153021	1.81575	0.069409	0.487777
ALDH1B1	44.6818	-0.253469	0.139714	-1.81419	0.0696478	0.48867
NREP	489.759	0.212623	0.117244	1.81351	0.0697527	0.488793
CAPN7	10.5738	0.268426	0.148329	1.80967	0.0703473	0.491114
SLC25A17	8.00409	-0.281144	0.155331	-1.80997	0.0703005	0.491114
DHPS	21.8056	-0.228463	0.1262	-1.81032	0.0702455	0.491114
RTF1	9.55547	0.276568	0.152941	1.80833	0.0705545	0.491946
MRPL35	13.3506	-0.262969	0.145513	-1.80719	0.0707325	0.492573
ANO5	14.4393	0.261721	0.144902	1.80619	0.0708885	0.493046
PHPT1	69.4345	-0.181471	0.100568	-1.80445	0.0711603	0.494321
NME4	12.304	0.265419	0.1472	1.80312	0.0713695	0.495159
RPRD1A	14.8955	-0.252915	0.140354	-1.80198	0.0715479	0.495782
AQR	13.0522	0.259649	0.144175	1.80092	0.0717149	0.496031
SH3BGR	193.119	-0.123348	0.0685156	-1.80029	0.0718149	0.496031
COL3A1	387.276	0.169778	0.0943177	1.80007	0.07185	0.496031
GPRC5B	32.647	0.247428	0.13774	1.79634	0.0724407	0.497199
FBXL5	26.3963	0.213668	0.118964	1.79607	0.0724837	0.497199
DGKA	10.6327	0.265066	0.147617	1.79563	0.0725527	0.497199
FANCI	18.211	-0.237827	0.132277	-1.79795	0.0721845	0.497199
GGCT	8.58265	0.27416	0.152557	1.79709	0.0723209	0.497199
IAH1	19.4133	-0.232932	0.129643	-1.79672	0.0723805	0.497199
GLRX3	48.6454	-0.179292	0.099918	-1.79439	0.0727502	0.497291
EPHA2	10.3706	0.267074	0.148975	1.79275	0.0730133	0.497291
EIF2D	15.2717	-0.258969	0.144372	-1.79376	0.0728512	0.497291
PRELID1	15.2539	0.278155	0.155169	1.79259	0.0730386	0.497291
PGAP2	11.5417	-0.270537	0.150951	-1.79222	0.0730974	0.497291
ZEB2	17.3661	0.250339	0.139682	1.79221	0.0730996	0.497291
DHRS7	9.35293	0.273421	0.152694	1.79064	0.0733506	0.498392
NDUFV3	37.1148	-0.208284	0.116601	-1.78629	0.074052	0.499045
INTS12	9.90521	-0.275491	0.154103	-1.78771	0.0738224	0.499045
PMPCA	55.5847	-0.195187	0.109125	-1.78866	0.0736696	0.499045
MCOLN1	8.25441	0.275847	0.154435	1.78617	0.0740714	0.499045
PABPC1	124.63	0.14666	0.0820608	1.78721	0.0739038	0.499045
PNO1	11.1731	-0.264073	0.147684	-1.78809	0.0737608	0.499045
NUP88	18.2428	-0.244365	0.136572	-1.78927	0.0735709	0.499045
RPS21	38.0966	0.191463	0.107306	1.78428	0.0743787	0.499911
UBE2E3	13.6862	0.254995	0.142907	1.78435	0.074367	0.499911
CANT1	7.08876	0.277733	0.155884	1.78166	0.074804	0.501713
SORD	29.8249	-0.208793	0.117199	-1.78153	0.0748263	0.501713
ALKBH7	24.9952	-0.215917	0.121267	-1.78051	0.0749933	0.50223
RNF7	34.0104	-0.197987	0.111293	-1.77898	0.0752431	0.503301
TANGO2	21.7722	-0.236972	0.133358	-1.77696	0.0755744	0.504544
SMARCD3	8.34582	0.274136	0.154291	1.77675	0.0756094	0.504544
ARFIP2	12.3882	0.265165	0.149403	1.77483	0.0759255	0.506049
RIN2	37.9086	0.252143	0.142161	1.77365	0.0761213	0.506751
TCERG1	11.9819	0.260819	0.147146	1.77252	0.0763075	0.506895
HTRA1	8.45313	0.274784	0.155033	1.77242	0.0763243	0.506895
SMARCC2	17.9873	0.237822	0.134477	1.76849	0.0769785	0.508822
DESI1	10.8549	0.269662	0.152463	1.7687	0.0769432	0.508822
KDELR2	91.5856	0.160095	0.0905237	1.76854	0.0769712	0.508822
CCDC50	16.489	0.262802	0.148482	1.76992	0.0767403	0.508822
PRNP	78.2828	0.217407	0.123036	1.76702	0.0772242	0.509242
NME2	110.298	-0.161834	0.0915849	-1.76704	0.0772216	0.509242
AIG1	10.0662	-0.26475	0.149933	-1.7658	0.0774301	0.509999
EHD2	8.95404	0.269077	0.152459	1.76491	0.0775783	0.510253
CCDC80	25.2404	0.223997	0.126948	1.76448	0.0776511	0.510253
YWHAZ	268.411	0.161972	0.0918579	1.76329	0.0778521	0.510973
MEF2A	94.9148	0.187269	0.106262	1.76233	0.0780129	0.511428
EXT2	46.0588	0.189292	0.107485	1.7611	0.0782217	0.512196
NUTF2	42.228	-0.189618	0.107841	-1.75832	0.0786926	0.514076
FPGT-TNNI3K	9.63877	-0.172046	0.0978176	-1.75884	0.0786044	0.514076
DDX10	8.54086	0.270609	0.153985	1.75737	0.0788544	0.514532
GPX4	92.2148	-0.143227	0.0816093	-1.75503	0.0792535	0.514733
TUB	15.2712	-0.246915	0.14059	-1.75628	0.0790399	0.514733
WAC	20.6342	0.225543	0.128462	1.75572	0.0791358	0.514733
RAD23A	47.2001	-0.174443	0.0993946	-1.75506	0.079249	0.514733
TECR	51.4419	-0.177065	0.100968	-1.75368	0.0794846	0.515635
CARS	16.4983	0.238848	0.136404	1.75104	0.0799392	0.517984
COX5B	180.646	-0.144886	0.0827871	-1.75011	0.0800998	0.518424
HSPA1B	17.7571	0.263065	0.150412	1.74896	0.0802977	0.519104
RNH1	99.6008	-0.145388	0.0831562	-1.74838	0.080399	0.519159
ATP5F1	150.823	-0.111443	0.063776	-1.74742	0.0805649	0.51963
DDX24	73.3026	0.15141	0.0867061	1.74625	0.0807684	0.520342
NDUFV2	117.622	-0.174203	0.0998692	-1.74431	0.0811055	0.521366
HACL1	7.40301	0.271504	0.155862	1.74195	0.0815167	0.521366
DDX19B	10.4056	-0.265139	0.152157	-1.74253	0.0814149	0.521366
CDH13	34.4738	0.189781	0.108881	1.74301	0.0813323	0.521366
UBA7	13.5763	-0.248849	0.142754	-1.74321	0.0812978	0.521366
C1S	16.2815	0.251036	0.14423	1.74053	0.0817665	0.521366
APEX2	7.47896	-0.270777	0.155287	-1.74372	0.0812077	0.521366
MLLT11	146.421	-0.148209	0.085151	-1.74054	0.0817638	0.521366
REEP2	19.2441	0.246855	0.141811	1.74073	0.0817303	0.521366
CRAT	60.3658	-0.184095	0.105825	-1.73962	0.0819252	0.521783
SUCLA2	58.3874	-0.158819	0.0913582	-1.73843	0.0821359	0.52253
TUSC3	12.1149	0.253196	0.1457	1.73779	0.0822473	0.522644
AP5S1	8.98819	-0.268565	0.154782	-1.73512	0.0827201	0.522679
MINPP1	7.01318	0.272298	0.156913	1.73534	0.0826809	0.522679
BCAP31	62.2017	0.155748	0.0897405	1.73553	0.0826467	0.522679
RRAGA	38.1651	0.201086	0.115771	1.73692	0.0824011	0.522679
BLOC1S6	9.85528	0.262798	0.151383	1.73598	0.082567	0.522679
LYSMD4	7.00291	-0.271527	0.156639	-1.73345	0.0830154	0.523953
APBB1	68.6457	-0.15338	0.0886113	-1.73093	0.0834636	0.525117
LZIC	6.0792	0.272057	0.157183	1.73083	0.0834816	0.525117
TUBA1B	556.868	-0.112317	0.0648833	-1.73106	0.0834402	0.525117
EFCAB14	12.7184	0.265905	0.153697	1.73006	0.0836191	0.525391
SEC14L1	16.7985	-0.243242	0.140683	-1.72901	0.0838073	0.525476
TMEM141	19.5738	-0.227123	0.131374	-1.72882	0.0838409	0.525476
PEPD	28.9405	-0.202017	0.11688	-1.72841	0.0839146	0.525476
LDLR	33.3509	-0.200233	0.115994	-1.72624	0.084305	0.526742
RPL29	150.41	-0.122833	0.0711401	-1.72664	0.0842327	0.526742
C9orf37	7.21014	0.26759	0.155352	1.72247	0.0849839	0.526753
ANXA3	30.4414	-0.194067	0.112586	-1.72372	0.0847581	0.526753
TRIM27	22.2294	0.257792	0.14956	1.72367	0.0847669	0.526753
ARHGAP12	9.9301	0.262721	0.152542	1.72229	0.085017	0.526753
SPINT2	39.7565	0.186188	0.10812	1.72205	0.0850604	0.526753
GFOD2	8.85686	0.267903	0.155521	1.72261	0.0849585	0.526753
KIAA1429	17.7861	-0.241117	0.139997	-1.7223	0.0850148	0.526753
PTPMT1	17.4068	0.231494	0.134229	1.72463	0.0845947	0.526753
TUFM	145.698	-0.137006	0.079612	-1.72092	0.0852646	0.527125
ZNF317	12.8295	0.250146	0.145413	1.72024	0.0853883	0.527125
ABLIM1	150.494	0.141439	0.082253	1.71956	0.0855133	0.527125
WDR46	10.2328	0.255762	0.148775	1.71912	0.0855919	0.527125
TMBIM6	116.449	0.119274	0.0693663	1.71949	0.0855261	0.527125
HK1	218.567	-0.106627	0.062095	-1.71717	0.0859488	0.528079
CLDN1	6.30226	0.268538	0.156425	1.71672	0.0860301	0.528079
NDUFAB1	62.095	-0.15138	0.0881784	-1.71674	0.0860259	0.528079
CINP	9.31427	-0.25915	0.151183	-1.71415	0.0865013	0.528232
TMEM18	12.5551	0.245751	0.143345	1.7144	0.0864557	0.528232
CDC20	27.6632	-0.238539	0.139034	-1.71568	0.0862204	0.528232
RPS2	88.5842	0.147792	0.0862261	1.71401	0.0865272	0.528232
KNSTRN	20.4889	-0.224316	0.130763	-1.71544	0.0862642	0.528232
CAD	14.9001	0.24577	0.143635	1.71107	0.0870691	0.529229
VPS4B	12.0093	0.252176	0.147303	1.71196	0.0869043	0.529229
RBCK1	10.5919	0.258249	0.150911	1.71127	0.0870312	0.529229
NDUFS7	77.9213	-0.15796	0.0922556	-1.7122	0.0868605	0.529229
SSBP2	45.156	0.171597	0.100327	1.71037	0.0871973	0.529432
ST3GAL4	29.114	-0.222238	0.130077	-1.70852	0.0875408	0.530941
WDR59	7.07241	0.266303	0.155933	1.7078	0.0876734	0.53117
C11orf1	6.76969	0.267586	0.156757	1.70701	0.0878206	0.531485
C7orf50	30.8303	0.238467	0.139814	1.7056	0.0880818	0.532006
LLPH	14.7436	-0.238134	0.139625	-1.70552	0.0880969	0.532006
WASH7P	7.21626	0.261475	0.153485	1.70358	0.088459	0.533487
CDC45	7.35784	-0.265707	0.156006	-1.70319	0.0885329	0.533487
TEAD4	11.5075	-0.255549	0.150158	-1.70187	0.0887792	0.534395
WDFY1	12.3311	0.247116	0.145377	1.69982	0.0891646	0.534567
CYFIP2	42.1352	0.18056	0.106232	1.69969	0.0891901	0.534567
TACC3	16.3721	-0.234013	0.137565	-1.7011	0.0889243	0.534567
ROCK1	15.9654	0.24323	0.14305	1.70032	0.0890706	0.534567
SLC35B2	24.1284	0.213455	0.125737	1.69763	0.0895768	0.535164
AGT	48.9615	-0.186629	0.109927	-1.69776	0.0895537	0.535164
AK4	17.2889	-0.25431	0.149741	-1.69833	0.0894453	0.535164
MRPS11	20.2892	-0.235802	0.138982	-1.69664	0.0897652	0.535717
PET100	15.3303	0.231193	0.136499	1.69373	0.0903171	0.536454
AARSD1	12.5512	-0.256034	0.15119	-1.69346	0.0903684	0.536454
BRD2	22.9168	0.211269	0.124719	1.69396	0.0902736	0.536454
MLL5	25.6345	0.214982	0.126798	1.69547	0.0899871	0.536454
USF1	12.5879	0.247919	0.146341	1.69412	0.0902433	0.536454
FXYD6	60.265	0.16082	0.0952288	1.68878	0.0912622	0.536888
GTF2IP1	20.2902	0.2502	0.147938	1.69125	0.0907893	0.536888
TXNDC15	11.1682	0.255673	0.151125	1.6918	0.0906846	0.536888
RAI14	80.4075	-0.148974	0.0882264	-1.68854	0.0913076	0.536888
HDAC3	11.6905	-0.253284	0.15004	-1.68811	0.0913895	0.536888
TMEM126B	14.6516	0.244247	0.144692	1.68805	0.0914016	0.536888
USP2	39.9242	-0.193832	0.114721	-1.68959	0.0911055	0.536888
SPECC1	10.5944	-0.253175	0.149929	-1.68863	0.0912902	0.536888
RPL39	76.6868	-0.151152	0.0893454	-1.69177	0.0906897	0.536888
PSMB3	64.9985	-0.151522	0.0896682	-1.6898	0.0910657	0.536888
SYTL5	38.043	-0.193287	0.114586	-1.68683	0.0916356	0.537134
TMEM159	35.4515	0.207735	0.123123	1.68722	0.0915609	0.537134
OGDHL	16.9355	-0.233234	0.138364	-1.68566	0.0918619	0.537897
FHOD3	27.2832	0.211014	0.125315	1.68387	0.0922071	0.539353
ZBTB17	11.2382	-0.247111	0.147012	-1.68089	0.0927839	0.54216
SESN1	11.8488	0.243345	0.144901	1.67939	0.0930762	0.543111
VPS33A	13.7842	-0.241563	0.143868	-1.67906	0.0931409	0.543111
SETD7	38.3884	-0.185333	0.11046	-1.67783	0.09338	0.543226
NID2	29.7	0.21405	0.127555	1.6781	0.0933279	0.543226
GTPBP4	27.797	-0.217451	0.129631	-1.67746	0.093452	0.543226
STK25	13.3487	0.252624	0.15075	1.67578	0.0937804	0.544569
HSPA5	334.116	0.12444	0.0742968	1.6749	0.0939544	0.545014
FADS1	47.9083	0.175569	0.104857	1.67437	0.0940584	0.545052
TARS2	16.6062	-0.233842	0.139765	-1.67311	0.0943059	0.54592
YWHAB	82.1838	0.13802	0.0825334	1.67229	0.0944666	0.546284
TTC3	43.5378	0.172938	0.103502	1.67085	0.0947505	0.547235
UBE4A	35.4258	0.188292	0.112718	1.67047	0.0948266	0.547235
CASC4	31.3036	0.199842	0.11968	1.66979	0.0949601	0.54744
SAR1A	100.467	0.131731	0.0789157	1.66926	0.0950657	0.547484
RIMKLB	15.051	0.231309	0.138818	1.66628	0.0956586	0.550332
MFGE8	208.723	-0.130876	0.0786857	-1.66327	0.0962583	0.553024
C4orf29	7.49359	0.259543	0.156075	1.66294	0.0963243	0.553024
RHBDD2	44.836	0.166419	0.100376	1.65797	0.0973243	0.553087
HAUS1	5.98978	0.260439	0.15695	1.65937	0.0970406	0.553087
C18orf8	6.21176	0.259654	0.156521	1.65891	0.0971338	0.553087
SMCR7	22.076	-0.208813	0.125795	-1.65994	0.0969263	0.553087
CKS2	10.6604	-0.255456	0.153851	-1.66042	0.0968309	0.553087
NUP62	19.765	-0.218044	0.131478	-1.65841	0.0972353	0.553087
CPNE5	9.76816	0.256621	0.154664	1.65921	0.0970728	0.553087
HIPK3	17.3681	0.240254	0.1446	1.66151	0.0966103	0.553087
PTGES3	66.1555	0.19589	0.118002	1.66006	0.0969029	0.553087
IMP3	11.7719	-0.248433	0.14951	-1.66165	0.0965834	0.553087
TMEM66	151.537	0.145955	0.0882261	1.65433	0.0980602	0.553313
LMAN2L	19.4598	-0.227304	0.137463	-1.65356	0.0982171	0.553313
HDAC2	67.254	0.162234	0.098107	1.65365	0.0981995	0.553313
UBE2D2	8.69434	0.252459	0.152455	1.65595	0.0977317	0.553313
HCFC1	27.6464	0.201289	0.121542	1.65613	0.097695	0.553313
PPP6R2	12.9942	0.252426	0.152452	1.65577	0.0977676	0.553313
RNMTL1	6.57186	-0.260361	0.157226	-1.65597	0.0977278	0.553313
ATXN10	123.983	-0.122668	0.0741923	-1.65337	0.0982547	0.553313
SNAP91	8.23583	0.255452	0.154349	1.65503	0.0979189	0.553313
NDUFA2	35.2191	0.194968	0.118027	1.65189	0.0985575	0.553903
PSMD4	65.7435	-0.18169	0.109982	-1.65199	0.0985362	0.553903
PACSIN2	21.113	0.212906	0.128928	1.65136	0.0986655	0.553953
RBM5	40.0496	0.189326	0.114743	1.65001	0.0989418	0.554947
ZNF614	8.76148	0.252732	0.153348	1.6481	0.0993326	0.555859
EXT1	6.63993	0.258211	0.156726	1.64753	0.0994501	0.555859
ENO1	254.294	-0.135309	0.0821195	-1.6477	0.0994136	0.555859
TMX3	21.2473	-0.223944	0.135948	-1.64727	0.099502	0.555859
RYR2	33.6982	0.198173	0.120349	1.64665	0.0996297	0.556017
ASCC2	25.9188	0.205301	0.124777	1.64534	0.0998999	0.55697
PGM1	92.2728	-0.131078	0.0797803	-1.64298	0.100387	0.558037
KIF23	21.0978	-0.228614	0.139229	-1.642	0.10059	0.558037
MCRS1	60.7005	-0.146581	0.0892662	-1.64206	0.100577	0.558037
ANAPC13	28.5871	0.200792	0.122238	1.64263	0.100459	0.558037
SMAP1	31.9919	0.182523	0.111103	1.64283	0.100418	0.558037
TRA2B	19.7999	-0.216292	0.131825	-1.64075	0.100849	0.558919
MRPS26	16.5892	0.239149	0.145854	1.63964	0.101079	0.559014
PARM1	14.4722	0.240497	0.146781	1.63848	0.101322	0.559014
LYRM1	10.3931	-0.252712	0.154346	-1.63731	0.101566	0.559014
CACNB2	15.6815	0.226299	0.138212	1.63733	0.101561	0.559014
PCDHGB6	22.3115	0.226741	0.138316	1.6393	0.101151	0.559014
APEH	71.5484	-0.147717	0.0902002	-1.63766	0.101493	0.559014
LEPREL4	17.7296	0.242143	0.147746	1.63891	0.101231	0.559014
BCAS2	8.47546	-0.250383	0.153085	-1.63559	0.101926	0.56027
C3orf45	14.691	-0.241011	0.147384	-1.63526	0.101995	0.56027
C6orf89	31.5368	0.195217	0.119466	1.63408	0.102243	0.561081
PAR-SN	18.3073	0.221369	0.135519	1.63349	0.102366	0.561209
PRMT5	42.1031	-0.171243	0.104978	-1.63123	0.102842	0.56215
RBM38	14.6045	0.232137	0.14239	1.63029	0.103041	0.56215
CUL7	19.754	-0.223205	0.136907	-1.63034	0.10303	0.56215
ATRN	11.6889	0.245137	0.150219	1.63187	0.102707	0.56215
VPS51	8.01482	0.253671	0.155535	1.63095	0.1029	0.56215
WDR62	13.0084	-0.233861	0.143534	-1.62931	0.103247	0.562179
NRAP	65.157	-0.25238	0.154876	-1.62957	0.103193	0.562179
TCTA	20.7549	-0.20736	0.127404	-1.62757	0.103615	0.5627
PI4KB	22.0516	0.210397	0.129319	1.62696	0.103745	0.5627
KCNK3	11.2987	0.238227	0.14641	1.62712	0.103711	0.5627
ZNF211	8.67602	0.250208	0.153755	1.62731	0.103671	0.5627
R3HDM1	13.3124	0.234586	0.144238	1.62639	0.103868	0.562818
ORC5	6.17382	0.254593	0.156729	1.62441	0.104288	0.564
SNX14	18.8421	0.213879	0.131631	1.62484	0.104197	0.564
TMEM144	10.999	-0.245602	0.151635	-1.61969	0.105298	0.568366
MCM5	34.0093	-0.190286	0.117472	-1.61984	0.105266	0.568366
ISCA2	19.3499	-0.217896	0.134583	-1.61905	0.105436	0.56856
ATXN2L	11.0845	0.243984	0.151215	1.61349	0.106639	0.569555
UBL7	35.8328	0.185972	0.115075	1.6161	0.106073	0.569555
ATP6V1E1	71.9211	-0.13655	0.0845614	-1.6148	0.106354	0.569555
GID8	15.9306	0.221716	0.137392	1.61374	0.106583	0.569555
RPS27	79.0457	0.145687	0.0902795	1.61373	0.106585	0.569555
POLB	6.94455	-0.251336	0.155731	-1.61391	0.106547	0.569555
CANX	253.926	0.112186	0.0695161	1.61382	0.106567	0.569555
SCPEP1	11.1814	0.235138	0.145725	1.61357	0.106621	0.569555
ADH5	97.8817	-0.124428	0.0770745	-1.61439	0.106443	0.569555
PPP1R12B	90.7586	0.148363	0.0917145	1.61766	0.105737	0.569555
GSKIP	6.73203	-0.252029	0.156312	-1.61234	0.106887	0.570338
PLEKHG5	9.33323	0.251052	0.155972	1.6096	0.107485	0.572982
ATF6	23.5066	0.202162	0.125667	1.60872	0.107678	0.573464
CLNS1A	29.4261	-0.185413	0.115308	-1.60799	0.107838	0.57377
CBFB	8.79878	0.245917	0.153089	1.60637	0.108193	0.574077
PSMB10	10.4145	-0.248028	0.154412	-1.60628	0.108213	0.574077
PRSS35	93.5369	0.14974	0.0932443	1.60589	0.108299	0.574077
IVD	59.6428	-0.155055	0.096556	-1.60585	0.108307	0.574077
FIS1	52.7095	-0.158344	0.0987368	-1.60369	0.108782	0.574959
OSBP2	39.6518	-0.170946	0.106588	-1.6038	0.108758	0.574959
HERC2P2	15.7412	0.24927	0.155372	1.60435	0.108637	0.574959
PSMC6	48.0958	-0.163171	0.101989	-1.59988	0.109625	0.575251
TUBA4A	18.7101	-0.231433	0.144427	-1.60242	0.109062	0.575251
FBXO8	8.65013	-0.244709	0.15307	-1.59868	0.109891	0.575251
CHCHD3	52.0319	-0.155285	0.0970158	-1.60062	0.109462	0.575251
GDE1	54.6566	-0.1619	0.101249	-1.59902	0.109815	0.575251
ATP2B4	168.929	-0.137709	0.0859977	-1.60131	0.109309	0.575251
KANSL3	22.9358	-0.195487	0.122068	-1.60145	0.109277	0.575251
STAU1	68.1349	-0.140322	0.0877198	-1.59966	0.109675	0.575251
UCHL5	10.6575	-0.235352	0.14725	-1.59831	0.109973	0.575251
CPT1A	12.4399	0.233086	0.14566	1.6002	0.109554	0.575251
MTFR1L	58.3829	-0.161353	0.100825	-1.60032	0.109527	0.575251
MACF1	71.4088	0.154563	0.0967304	1.59787	0.110071	0.575251
COX16	7.52787	-0.25093	0.157202	-1.59623	0.110438	0.575556
TNPO3	12.4047	0.238452	0.14933	1.59681	0.110308	0.575556
UBE3B	24.4959	-0.213042	0.13343	-1.59666	0.110342	0.575556
GABRE	43.213	-0.168043	0.105488	-1.593	0.11116	0.578779
CHCHD7	10.7751	-0.237346	0.149047	-1.59243	0.111288	0.578907
SEPHS1	6.34162	0.249467	0.156737	1.59163	0.111467	0.579182
TOR1A	15.2285	-0.221544	0.139547	-1.5876	0.112377	0.579182
AP1G1	28.3864	0.196456	0.123675	1.58848	0.112177	0.579182
NDFIP2	25.3843	0.227185	0.143037	1.5883	0.11222	0.579182
YIF1A	28.1943	-0.187755	0.118067	-1.59024	0.111781	0.579182
S100A13	20.9268	-0.203156	0.127875	-1.5887	0.112128	0.579182
NFYC	43.0936	-0.160778	0.101234	-1.58818	0.112246	0.579182
BZW2	135.431	-0.152079	0.0957874	-1.58768	0.11236	0.579182
MGST3	140.373	-0.126386	0.0794904	-1.58995	0.111846	0.579182
CLCN6	12.4785	-0.227434	0.143206	-1.58816	0.11225	0.579182
GALNT7	8.28368	0.245554	0.154899	1.58526	0.112908	0.581382
CMTM6	14.8472	0.228343	0.144159	1.58396	0.113202	0.581825
TMOD1	143.697	0.120527	0.0760883	1.58404	0.113185	0.581825
LRRC47	10.7918	0.233524	0.147608	1.58205	0.113637	0.582456
APOA1BP	40.5845	-0.166836	0.105406	-1.58279	0.113468	0.582456
UBE2C	27.1917	-0.20459	0.129311	-1.58215	0.113616	0.582456
OSGEP	11.3493	-0.237305	0.150058	-1.58142	0.113782	0.582662
IMP4	15.897	-0.224551	0.142163	-1.57954	0.114213	0.583801
EDC4	15.7472	0.225633	0.142832	1.57971	0.114174	0.583801
PPP1R3B	31.0314	0.176727	0.111967	1.57838	0.114478	0.584087
DFFA	23.5363	0.212502	0.1346	1.57877	0.11439	0.584087
GALT	13.0913	-0.232855	0.14759	-1.57772	0.11463	0.584241
MTMR14	13.9594	0.224871	0.142563	1.57734	0.114717	0.584241
WSB1	39.2253	0.18111	0.115095	1.57357	0.115586	0.585043
PPP1R15A	69.6276	-0.154662	0.0983164	-1.57311	0.115694	0.585043
COX7B	129.772	-0.130761	0.0830742	-1.57403	0.11548	0.585043
ANLN	76.7023	-0.14913	0.0946311	-1.57591	0.115046	0.585043
RGL2	7.46348	0.245333	0.155956	1.57309	0.115698	0.585043
C21orf7	6.24326	0.247467	0.157227	1.57395	0.115498	0.585043
RABGAP1L	8.01442	0.244637	0.155294	1.57531	0.115185	0.585043
USP33	26.9225	0.204218	0.129856	1.57265	0.115799	0.585043
SEPP1	12.3375	0.232501	0.147847	1.57258	0.115816	0.585043
SGPL1	67.8265	0.148944	0.0948122	1.57093	0.116198	0.586442
PFKM	263.711	-0.110714	0.0705554	-1.56918	0.116607	0.58752
GTPBP5	9.48235	0.237427	0.151313	1.56911	0.116621	0.58752
OXSM	5.92881	-0.246494	0.157259	-1.56744	0.117012	0.588956
LMAN1	27.3868	0.203644	0.131229	1.55181	0.120707	0.589633
CRTAP	47.521	0.175774	0.113291	1.55153	0.120775	0.589633
KTN1	36.505	0.181519	0.116654	1.55604	0.119698	0.589633
FAM162A	34.6347	-0.17341	0.11126	-1.5586	0.119091	0.589633
MIPEP	9.42123	-0.237071	0.152916	-1.55033	0.121062	0.589633
TMEM136	13.2288	0.23127	0.14768	1.56602	0.117343	0.589633
HAUS4	14.351	-0.220277	0.1418	-1.55344	0.120319	0.589633
DAXX	14.0435	-0.223101	0.143561	-1.55405	0.120172	0.589633
NUBP2	35.3212	-0.191299	0.123221	-1.55249	0.120544	0.589633
VIM	281.398	0.113491	0.0725205	1.56494	0.117596	0.589633
CLEC16A	17.2661	-0.217613	0.139286	-1.56234	0.118207	0.589633
DPCD	10.8605	-0.232428	0.149857	-1.551	0.120903	0.589633
PRKRA	20.4298	0.198596	0.127486	1.55779	0.119284	0.589633
CXADR	100.461	0.179344	0.115699	1.55008	0.121121	0.589633
ORMDL1	14.2201	0.222614	0.142974	1.55703	0.119464	0.589633
ATXN2	10.8307	0.236086	0.151926	1.55395	0.120197	0.589633
ASL	8.02869	0.243001	0.156385	1.55386	0.120217	0.589633
SH3BGRL3	22.6396	0.206929	0.133368	1.55156	0.120766	0.589633
SNHG1	11.563	0.229431	0.14775	1.55283	0.120464	0.589633
AFAP1	34.3947	0.174452	0.112553	1.54995	0.121153	0.589633
STRADB	9.73379	0.240924	0.154909	1.55527	0.119882	0.589633
FADS2	8.75135	0.244308	0.156143	1.56465	0.117666	0.589633
RBM42	7.08106	0.244522	0.157134	1.55614	0.119675	0.589633
STON1	11.2863	0.23997	0.154606	1.55214	0.120629	0.589633
VAV2	10.3247	0.233461	0.149561	1.56098	0.11853	0.589633
ALAD	12.4549	-0.225863	0.14542	-1.55317	0.120382	0.589633
PARG	13.2401	0.229761	0.146905	1.56401	0.117816	0.589633
TP53INP2	43.2123	-0.168908	0.108887	-1.55122	0.120848	0.589633
EDEM2	15.6788	0.226228	0.145343	1.55651	0.119586	0.589633
GTF3C1	51.5418	-0.163883	0.105182	-1.55809	0.119211	0.589633
CENPM	7.07825	-0.24539	0.157091	-1.56209	0.118268	0.589633
SPPL2B	11.3326	0.241584	0.15585	1.55011	0.121116	0.589633
DNAJC11	44.9153	-0.15915	0.102147	-1.55805	0.119221	0.589633
VGLL4	24.5578	-0.18975	0.121808	-1.55778	0.119286	0.589633
DYRK1B	7.44683	0.243095	0.156141	1.55689	0.119496	0.589633
CAPRIN1	81.963	0.174965	0.112059	1.56136	0.118438	0.589633
TRIM54	36.1344	-0.174297	0.112353	-1.55133	0.120823	0.589633
C6orf47	16.2459	0.220731	0.141521	1.55971	0.118829	0.589633
EIF3D	70.3245	-0.144039	0.0930265	-1.54837	0.121534	0.589948
TELO2	17.7422	-0.207892	0.134237	-1.5487	0.121454	0.589948
TMED2	68.7168	0.145332	0.0938241	1.54898	0.121387	0.589948
FAM213A	28.9704	-0.178656	0.115447	-1.54752	0.121739	0.590427
MRPS9	23.6975	-0.193739	0.125289	-1.54634	0.122022	0.591288
SLC4A1AP	14.7802	-0.229475	0.148683	-1.54339	0.122737	0.594132
APLP2	304.744	-0.0751077	0.0486752	-1.54304	0.122821	0.594132
RBM22	11.9286	0.223392	0.144866	1.54205	0.12306	0.594261
NOA1	9.98605	0.23804	0.154352	1.54219	0.123029	0.594261
DCLK2	8.50172	-0.23772	0.154312	-1.54052	0.123433	0.595548
SCN5A	35.5315	-0.174258	0.113213	-1.5392	0.123754	0.595555
DKC1	12.0858	-0.225086	0.146215	-1.53942	0.123702	0.595555
LSS	29.5535	-0.193643	0.125766	-1.53971	0.123632	0.595555
HECTD2	11.3748	0.231852	0.150734	1.53816	0.124011	0.596275
GOLPH3L	7.72142	-0.237948	0.154838	-1.53675	0.124354	0.596693
AXL	17.3098	0.217198	0.14136	1.53649	0.124418	0.596693
ALG13	10.0904	0.233215	0.151721	1.53713	0.124261	0.596693
SFRP1	54.1996	0.160692	0.104676	1.53514	0.12475	0.597776
CRABP2	87.7746	0.191144	0.12463	1.53369	0.125106	0.597943
SLC7A11-AS1	24.2508	0.205564	0.134021	1.53383	0.125072	0.597943
ATG12	14.3239	0.220968	0.144065	1.53381	0.125076	0.597943
CUX1	47.7755	-0.15495	0.101091	-1.53278	0.125329	0.598499
CASQ2	184.599	-0.164325	0.107253	-1.53212	0.125492	0.598764
SLC33A1	7.74366	0.237598	0.155175	1.53116	0.12573	0.5991
SCAF4	10.417	0.237011	0.154835	1.53073	0.125836	0.5991
UBLCP1	12.2649	0.227877	0.148887	1.53054	0.125884	0.5991
AFG3L2	20.1003	0.20475	0.13382	1.53004	0.126007	0.599178
RPS6	216.858	-0.0937658	0.0613382	-1.52867	0.126347	0.60028
H2AFY2	9.6329	0.231924	0.151775	1.52808	0.126494	0.60047
NUDT16L1	31.8401	-0.180793	0.118563	-1.52487	0.127293	0.601013
GPI	518.583	-0.096418	0.0632382	-1.52468	0.127339	0.601013
ITGA3	10.9195	0.226167	0.148172	1.52639	0.126913	0.601013
EIF1B	104.344	0.13119	0.0860113	1.52527	0.127192	0.601013
POLR1B	11.5748	0.228559	0.149876	1.52498	0.127264	0.601013
HIP1	29.2423	0.197082	0.129238	1.52495	0.127271	0.601013
RNF115	25.5706	-0.220682	0.144748	-1.52459	0.127361	0.601013
ACOT11	25.2741	-0.192264	0.126217	-1.52328	0.127688	0.602051
TNFRSF12A	118.547	-0.171921	0.113017	-1.52119	0.128212	0.602265
SDCBP	56.6414	0.157058	0.103362	1.5195	0.128638	0.602265
FRMD3	47.6814	-0.156732	0.103011	-1.52151	0.128131	0.602265
ZNF346	8.8042	0.235	0.154429	1.52173	0.128077	0.602265
TIMM8B	22.8732	-0.189828	0.124707	-1.52219	0.127962	0.602265
PCM1	40.7139	0.162985	0.107223	1.52006	0.128496	0.602265
GANAB	74.1687	0.14503	0.0954144	1.52	0.128511	0.602265
CDH2	408.868	0.0996186	0.0655715	1.51924	0.128703	0.602265
ZNF33A	16.07	0.221685	0.145795	1.52052	0.12838	0.602265
BCKDK	43.1273	-0.173432	0.114204	-1.51862	0.128858	0.602413
ILF2	92.261	-0.115344	0.0759817	-1.51804	0.129004	0.602413
PQBP1	18.5694	-0.202288	0.133275	-1.51783	0.129058	0.602413
PPP4R1	29.8091	-0.186165	0.122711	-1.5171	0.129242	0.602518
TMEM123	14.5669	0.215801	0.142311	1.51641	0.129416	0.602518
ATPAF2	10.249	-0.229035	0.151064	-1.51614	0.129483	0.602518
TRH	7.88675	0.236884	0.156253	1.51603	0.129511	0.602518
PTP4A3	23.7657	-0.194023	0.128095	-1.51468	0.129854	0.603609
XIRP1	273.459	-0.222435	0.14695	-1.51368	0.130108	0.604287
RNPEPL1	7.72536	0.235883	0.155973	1.51234	0.130448	0.605365
KIF22	26.3262	-0.188101	0.124414	-1.5119	0.13056	0.605385
HTRA2	8.84299	0.234674	0.15532	1.51091	0.130811	0.606044
GTF2A2	23.7454	0.194302	0.128673	1.51005	0.131032	0.606565
STYXL1	7.51201	-0.234597	0.155499	-1.50867	0.131383	0.606686
FBXO44	11.1195	0.22119	0.146596	1.50884	0.131339	0.606686
VOPP1	15.599	0.206919	0.13708	1.50948	0.131176	0.606686
EXD2	12.198	0.219668	0.145881	1.5058	0.13212	0.607079
COMT	13.9512	0.225925	0.150013	1.50604	0.132057	0.607079
SH3D19	9.40501	0.230908	0.153178	1.50745	0.131696	0.607079
CTSD	198.409	0.108089	0.0717314	1.50685	0.131849	0.607079
COPS7A	37.7537	-0.162662	0.107879	-1.50782	0.1316	0.607079
PGK1	270.693	-0.120922	0.0803069	-1.50574	0.132133	0.607079
PSMC3	69.0705	-0.134437	0.089305	-1.50537	0.132228	0.607079
SLC40A1	35.6115	-0.176554	0.117347	-1.50455	0.132441	0.607554
C1QBP	56.74	-0.148043	0.0985342	-1.50245	0.132981	0.60824
PALLD	62.6407	0.177836	0.118535	1.50029	0.13354	0.60824
PAFAH1B3	16.2028	-0.207304	0.138069	-1.50145	0.133239	0.60824
FITM1	30.6429	-0.179698	0.119618	-1.50226	0.133029	0.60824
ALDH3A2	39.4937	-0.17516	0.116595	-1.5023	0.133021	0.60824
PLEC	32.5234	0.1858	0.123852	1.50017	0.133569	0.60824
HSPH1	7.241	0.235764	0.157151	1.50024	0.133552	0.60824
KIAA0391	10.1846	-0.229502	0.152787	-1.50211	0.133069	0.60824
MOCS1	7.97551	-0.234001	0.155938	-1.50061	0.133457	0.60824
ATG9A	89.6272	0.118368	0.0789287	1.49968	0.133696	0.608324
NDUFA13	126.292	-0.124458	0.083083	-1.498	0.134134	0.60982
GNG10	14.0277	0.217672	0.145732	1.49364	0.135269	0.612078
MEAF6	17.8126	0.212416	0.142113	1.49469	0.134995	0.612078
ANXA5	114.69	0.108653	0.0727192	1.49414	0.135139	0.612078
THUMPD1	11.1306	0.225732	0.150959	1.49532	0.13483	0.612078
NSMCE2	8.38477	-0.229202	0.153459	-1.49357	0.135288	0.612078
CCPG1	26.3439	0.192943	0.129097	1.49456	0.135029	0.612078
SDR39U1	24.6473	-0.195073	0.130715	-1.49235	0.135607	0.612713
OXNAD1	7.81711	-0.229465	0.153777	-1.4922	0.135647	0.612713
SLC20A1	19.1598	0.199772	0.133952	1.49136	0.135866	0.613207
SLC25A46	23.0496	-0.186414	0.125067	-1.49051	0.136089	0.613719
FOXRED1	20.1297	-0.206597	0.13875	-1.48899	0.13649	0.61483
ABI2	46.2537	0.157127	0.105544	1.48874	0.136556	0.61483
MAP4K4	24.4148	-0.182528	0.12286	-1.48566	0.13737	0.616079
PPIG	13.853	0.212801	0.143224	1.4858	0.137333	0.616079
PLAA	29.1496	-0.185986	0.125171	-1.48586	0.137317	0.616079
FECH	21.4133	0.185193	0.124728	1.48477	0.137604	0.616079
HSPA8	685.439	-0.0973911	0.0655457	-1.48585	0.137319	0.616079
DPP9	19.5259	-0.201088	0.135415	-1.48498	0.13755	0.616079
LGALS8	14.8894	-0.212493	0.143079	-1.48515	0.137505	0.616079
MICU1	27.8516	-0.186189	0.125511	-1.48344	0.137956	0.617161
CDCA3	10.5727	-0.222449	0.150213	-1.48089	0.138636	0.617796
CCNF	11.1321	-0.222645	0.150264	-1.48169	0.138422	0.617796
TUBB3	16.7882	0.200975	0.135702	1.48101	0.138604	0.617796
SEC61A1	132.831	0.115216	0.0777459	1.48196	0.138352	0.617796
PNN	9.62611	0.223506	0.150932	1.48083	0.138651	0.617796
RMND5B	12.9516	-0.211788	0.143274	-1.4782	0.139353	0.619385
SAT2	17.4335	-0.201508	0.136242	-1.47905	0.139127	0.619385
GALNT2	39.8764	0.163154	0.110462	1.47701	0.139672	0.619385
DHX8	15.3239	-0.218446	0.147793	-1.47805	0.139395	0.619385
PDDC1	8.06292	0.232286	0.157225	1.47741	0.139565	0.619385
PPM1K	16.5328	-0.205818	0.139331	-1.47719	0.139625	0.619385
RRAD	14.9518	0.223646	0.151524	1.47598	0.139948	0.62012
GTF2B	11.6524	-0.219049	0.148669	-1.4734	0.140643	0.620737
RRM1	43.5616	-0.149944	0.101679	-1.47468	0.140298	0.620737
AHNAK	118.665	0.121058	0.0821442	1.47372	0.140556	0.620737
STK3	11.864	-0.217225	0.147394	-1.47377	0.140543	0.620737
COQ4	16.8622	-0.201654	0.136841	-1.47364	0.140578	0.620737
TM2D3	12.5714	0.215916	0.146811	1.47071	0.14137	0.623454
TBCB	23.844	0.218498	0.148614	1.47023	0.141498	0.623529
SLC25A6	199.872	-0.0980218	0.0667031	-1.46952	0.141691	0.623887
VPS16	20.8154	-0.190493	0.129921	-1.46622	0.142587	0.627338
CUTA	52.1713	-0.147501	0.10069	-1.4649	0.142947	0.628429
TIA1	26.1952	0.192275	0.131312	1.46426	0.143124	0.628712
BUB1B	17.9198	-0.201432	0.137631	-1.46356	0.143313	0.629047
COPG1	95.3338	-0.132798	0.0908286	-1.46207	0.143721	0.630343
COMMD9	13.5309	0.214351	0.146757	1.46058	0.14413	0.631152
SRPRB	28.1604	0.17469	0.119603	1.46058	0.144131	0.631152
BTG3	20.6899	0.194734	0.133375	1.46005	0.144276	0.631293
TMEM50A	38.1057	0.155259	0.10639	1.45934	0.144472	0.631657
UQCRH	139.383	-0.103241	0.0708462	-1.45725	0.145047	0.632108
SERF2	111.145	-0.109857	0.0753965	-1.45705	0.145102	0.632108
COX6C	107.086	-0.117267	0.0804953	-1.45681	0.145168	0.632108
NARS2	7.22406	-0.228806	0.15689	-1.45838	0.144736	0.632108
AAGAB	21.8161	0.184665	0.126787	1.4565	0.145254	0.632108
SIRT5	7.90112	-0.224668	0.15417	-1.45727	0.145042	0.632108
TIMM17A	25.2469	0.181176	0.12446	1.4557	0.145475	0.632579
SUMO1	29.6042	0.165823	0.113957	1.45514	0.14563	0.632762
VDAC1	224.05	-0.0896563	0.0617484	-1.45196	0.146513	0.636102
EXOC3	6.45757	0.227613	0.156851	1.45115	0.146739	0.63652
CSNK2B	59.3446	-0.139176	0.0959581	-1.45039	0.146951	0.63652
ZBTB43	14.6748	0.214121	0.147602	1.45067	0.146873	0.63652
TCP1	85.9549	0.115105	0.0794331	1.44907	0.147317	0.637245
TBCA	20.9077	-0.189503	0.130784	-1.44897	0.147346	0.637245
CDKN3	9.76858	-0.219037	0.151501	-1.44578	0.14824	0.639132
DRG1	39.4079	-0.149551	0.10352	-1.44465	0.148555	0.639132
ITGB1BP2	55.0829	-0.142432	0.0984593	-1.44661	0.148007	0.639132
DAP3	50.6984	-0.145936	0.100929	-1.44592	0.148199	0.639132
MRP63	26.0867	-0.170775	0.118091	-1.44613	0.148141	0.639132
RPL7L1	16.2275	-0.201868	0.139744	-1.44456	0.148582	0.639132
NUP35	6.39928	0.226083	0.156465	1.44494	0.148475	0.639132
PELO	22.0283	-0.187137	0.129709	-1.44274	0.149092	0.640832
PDZRN3	9.2891	-0.218377	0.151405	-1.44234	0.149207	0.640832
TIPRL	14.6431	0.198787	0.138194	1.43847	0.150302	0.641122
CIDECP	6.75051	-0.225992	0.157095	-1.43857	0.150272	0.641122
CSDC2	9.71357	0.218316	0.151663	1.43948	0.150015	0.641122
RNF114	23.8715	-0.179214	0.124449	-1.44006	0.149851	0.641122
DHX40	16.3087	0.194764	0.135161	1.44098	0.149591	0.641122
CSTF2	9.82926	-0.219725	0.15277	-1.43827	0.150356	0.641122
PHGDH	53.3283	0.156545	0.108655	1.44074	0.149657	0.641122
SRSF4	22.5916	0.190196	0.13193	1.44165	0.149402	0.641122
SLC39A1	22.3809	-0.203372	0.141423	-1.43805	0.150421	0.641122
ST3GAL2	8.78907	-0.220654	0.1533	-1.43936	0.150049	0.641122
C10orf35	6.4969	-0.224376	0.156117	-1.43722	0.150654	0.64114
RGL1	25.2675	0.177602	0.123567	1.43729	0.150635	0.64114
MPST	8.2752	0.219439	0.152785	1.43626	0.150929	0.641822
RPLP0	403.154	-0.0867988	0.0604588	-1.43567	0.151097	0.642046
DYNC1LI1	76.4538	-0.146111	0.101846	-1.43463	0.151393	0.642819
EEF2	473.269	-0.0872616	0.061524	-1.41833	0.156093	0.648426
MESDC2	19.9094	0.180131	0.127235	1.41573	0.156854	0.648426
ALPK3	59.8751	-0.131059	0.0925067	-1.41675	0.156557	0.648426
TMTC3	16.2607	0.197835	0.139418	1.419	0.155899	0.648426
CRYZ	11.4141	-0.210252	0.148565	-1.41522	0.157004	0.648426
NPTN	21.5427	-0.201485	0.141205	-1.4269	0.153609	0.648426
LAMA4	46.3806	-0.1504	0.105858	-1.42077	0.155384	0.648426
FAM177A1	14.7855	0.199116	0.13969	1.42542	0.154037	0.648426
RINT1	8.27949	0.217967	0.153244	1.42235	0.154925	0.648426
USP16	10.3276	0.21074	0.148318	1.42087	0.155354	0.648426
FKBP10	6.79652	0.221252	0.155877	1.41941	0.155781	0.648426
TNFAIP1	48.6515	-0.146203	0.102421	-1.42748	0.153443	0.648426
CYB5R1	70.4995	-0.135499	0.0949409	-1.42719	0.153524	0.648426
MEIS2	15.1947	0.195987	0.138357	1.41652	0.156622	0.648426
SEC11C	7.43426	0.223478	0.156817	1.42509	0.154131	0.648426
BIRC2	12.2401	0.211443	0.147993	1.42873	0.15308	0.648426
NAP1L1	169.883	0.113483	0.0797596	1.42281	0.154791	0.648426
PTPRM	50.5229	-0.145626	0.102802	-1.41657	0.156608	0.648426
GLB1	45.7005	-0.154235	0.108345	-1.42355	0.154576	0.648426
SQSTM1	146.488	0.0996542	0.0699051	1.42556	0.153994	0.648426
ADAM15	11.6798	-0.2094	0.147341	-1.42119	0.155263	0.648426
SCRN1	30.9111	0.17355	0.121456	1.42891	0.15303	0.648426
SAT1	12.1045	0.203961	0.144086	1.41555	0.156906	0.648426
MCM3AP	14.2701	0.21394	0.150029	1.42599	0.153871	0.648426
BDH2	20.416	0.185419	0.130556	1.42023	0.155541	0.648426
TMEM25	7.98836	0.21889	0.154601	1.41584	0.156823	0.648426
COG8	7.85673	0.221236	0.156304	1.41542	0.156945	0.648426
NSMAF	6.48679	0.221907	0.156205	1.42061	0.15543	0.648426
PSPH	9.63425	0.21281	0.150032	1.41843	0.156065	0.648426
ASPH	63.8616	0.129171	0.0908769	1.42138	0.155206	0.648426
PREB	6.38925	0.223359	0.157308	1.41989	0.155641	0.648426
MCM6	21.3365	0.183127	0.129104	1.41844	0.156063	0.648426
PTK2	21.7889	-0.180163	0.126501	-1.42419	0.15439	0.648426
ME1	19.7764	0.184229	0.130014	1.417	0.156484	0.648426
ITGAV	40.7158	0.183497	0.129563	1.41627	0.156696	0.648426
AP3S1	10.728	0.21431	0.1505	1.42399	0.15445	0.648426
GCAT	22.7465	-0.18333	0.128754	-1.42388	0.154482	0.648426
UNK	8.65548	0.217583	0.1538	1.41471	0.157153	0.64856
ZNF791	6.0732	-0.222189	0.157317	-1.41236	0.157843	0.650928
SLC25A14	6.55839	-0.222101	0.15731	-1.41187	0.157988	0.651045
MYL9	242.252	-0.0906403	0.0642338	-1.4111	0.158215	0.651502
CNBP	135.159	-0.11466	0.0813126	-1.41011	0.158507	0.651761
MGST1	20.9977	-0.182401	0.12936	-1.41003	0.158531	0.651761
FEN1	20.8351	-0.191657	0.135956	-1.4097	0.158628	0.651761
CIRBP	100.381	0.129299	0.0918155	1.40825	0.159057	0.653003
MEF2C	18.3242	0.211956	0.150548	1.40789	0.159164	0.653003
MPP1	6.94922	-0.219924	0.156305	-1.40702	0.159421	0.653578
BCAT2	20.9175	-0.188646	0.134204	-1.40567	0.159823	0.654747
CKAP2	61.3751	-0.146216	0.104066	-1.40503	0.160013	0.655046
CCT7	173.708	-0.0952603	0.0678922	-1.40311	0.160584	0.655463
GOLGA2	28.4039	-0.167449	0.119312	-1.40345	0.160483	0.655463
TBRG4	33.404	-0.155147	0.110568	-1.40318	0.160562	0.655463
HOOK2	11.366	-0.210546	0.149971	-1.40391	0.160345	0.655463
MDM2	37.5012	0.161841	0.115508	1.40113	0.161175	0.655924
DPYSL2	21.5802	0.196689	0.140414	1.40078	0.161281	0.655924
CASP2	16.0765	0.194449	0.138841	1.40052	0.161358	0.655924
RBPJ	16.7982	0.187976	0.134233	1.40038	0.1614	0.655924
PLEKHA7	36.3251	0.155006	0.11066	1.40075	0.16129	0.655924
ZBTB5	8.77424	0.216957	0.154787	1.40164	0.161021	0.655924
CYB5B	22.1064	-0.180995	0.129356	-1.3992	0.161753	0.655927
RMND1	5.95907	0.220119	0.157305	1.39932	0.161717	0.655927
TES	31.9634	0.156773	0.112019	1.39952	0.161658	0.655927
POGLUT1	7.92863	0.215476	0.154392	1.39564	0.162822	0.658828
HNRNPF	89.9587	-0.11237	0.0804749	-1.39634	0.162614	0.658828
NEK6	5.95587	0.219163	0.157019	1.39577	0.162784	0.658828
CASQ1	16.6018	-0.202162	0.145034	-1.39389	0.16335	0.66001
CCDC28B	12.2608	-0.20182	0.144763	-1.39414	0.163276	0.66001
COIL	7.03126	-0.216435	0.155755	-1.38959	0.164654	0.663256
TRAPPC11	12.6383	-0.199636	0.143544	-1.39076	0.164297	0.663256
SLC25A12	51.85	-0.131937	0.0949551	-1.38947	0.16469	0.663256
PRKAR1A	276.221	-0.122858	0.0884328	-1.38928	0.164747	0.663256
RNGTT	8.39435	0.214098	0.15398	1.39043	0.164399	0.663256
TSPAN3	139.034	0.0914341	0.0658502	1.38852	0.164979	0.663619
MTHFD2	26.8386	0.170564	0.122866	1.38821	0.165074	0.663619
RFK	8.36883	0.216895	0.157099	1.38063	0.167393	0.664915
TMEM40	6.95132	-0.215945	0.155721	-1.38674	0.165521	0.664915
GLOD4	18.9072	0.185745	0.13416	1.38451	0.166202	0.664915
GYG2	13.9009	-0.196778	0.142012	-1.38564	0.165857	0.664915
ACVR1	8.50146	-0.211114	0.152998	-1.37985	0.167632	0.664915
SERPINH1	127.304	0.145319	0.104882	1.38555	0.165886	0.664915
SNRPA	7.15858	-0.215439	0.156456	-1.37699	0.168515	0.664915
DYNLRB1	42.368	-0.142233	0.103025	-1.38057	0.167412	0.664915
TOR1AIP2	60.4713	0.130857	0.0949094	1.37875	0.167971	0.664915
GSS	26.7191	-0.170643	0.123192	-1.38518	0.165999	0.664915
PPIL4	16.4538	0.19492	0.141209	1.38036	0.167475	0.664915
ICT1	6.19237	-0.216677	0.156776	-1.38208	0.166946	0.664915
MKRN1	17.5794	0.183686	0.133445	1.3765	0.168668	0.664915
EIF2A	24.6854	-0.172655	0.125448	-1.37631	0.168726	0.664915
SETDB1	11.1335	0.205219	0.148887	1.37835	0.168095	0.664915
ASAH1	245.549	0.0803753	0.0583943	1.37643	0.16869	0.664915
RNF146	11.4025	-0.203765	0.147878	-1.37792	0.168227	0.664915
SRGAP1	20.6054	0.195736	0.141629	1.38204	0.16696	0.664915
H2AFY	18.0478	0.181833	0.131776	1.37986	0.167628	0.664915
RPL10	318.971	-0.0928208	0.0670933	-1.38346	0.166524	0.664915
MGC2752	11.3191	0.206695	0.149602	1.38163	0.167085	0.664915
RNF5P1	33.1446	-0.159625	0.11587	-1.37762	0.16832	0.664915
RPUSD3	28.4007	-0.167783	0.121896	-1.37644	0.168685	0.664915
GTF3C6	18.228	0.191262	0.138468	1.38127	0.167195	0.664915
C4orf27	10.183	0.20955	0.151723	1.38114	0.167236	0.664915
CORO1C	51.3427	0.13059	0.0947748	1.3779	0.168234	0.664915
SLC16A12	9.90454	0.208103	0.150235	1.38519	0.165995	0.664915
CNST	10.5956	0.207277	0.150303	1.37906	0.167875	0.664915
EIF4G2	428.407	-0.0786403	0.0571567	-1.37587	0.168861	0.66498
LSM10	13.3305	-0.197655	0.143819	-1.37434	0.169337	0.666215
SMYD2	28.541	-0.172162	0.125291	-1.37409	0.169413	0.666215
URGCP	21.6233	-0.179516	0.130765	-1.37281	0.169811	0.667311
LRRC8D	10.202	0.206608	0.150626	1.37166	0.170169	0.668108
HIF1AN	57.0311	-0.135855	0.0990639	-1.37139	0.170253	0.668108
CASC3	25.3888	0.168604	0.122991	1.37087	0.170415	0.668277
EMP2	82.8098	0.150652	0.109974	1.36988	0.170723	0.668869
STMN1	136.585	-0.103091	0.0752696	-1.36962	0.170806	0.668869
DPYSL4	19.0263	-0.180842	0.132159	-1.36837	0.171197	0.669934
NDP	8.81822	0.215003	0.157218	1.36755	0.171454	0.669999
DDX1	56.7634	-0.131532	0.0961797	-1.36756	0.171448	0.669999
RAB9B	19.8124	-0.176723	0.129263	-1.36715	0.171578	0.670018
LCLAT1	14.082	0.195207	0.142869	1.36634	0.171833	0.670076
DUSP27	96.3085	-0.154483	0.113051	-1.36648	0.171787	0.670076
ELP5	23.9309	-0.170174	0.124631	-1.36543	0.172119	0.670258
TSG101	51.99	-0.135129	0.0989625	-1.36546	0.172109	0.670258
MAPK6	25.7776	-0.168613	0.123535	-1.3649	0.172284	0.670281
POLR3GL	11.5817	-0.200294	0.146797	-1.36443	0.172431	0.670281
PKNOX1	10.0861	-0.206215	0.151155	-1.36426	0.172485	0.670281
ARPC1A	124.512	-0.094593	0.0693805	-1.3634	0.172758	0.670876
PTPN1	13.4614	0.192009	0.140947	1.36228	0.17311	0.671119
PARL	18.6461	0.17979	0.131999	1.36206	0.17318	0.671119
PHLDB2	31.048	-0.158605	0.116425	-1.3623	0.173103	0.671119
LDHA	235.742	-0.155659	0.114565	-1.3587	0.174242	0.671497
WDR43	10.384	0.202106	0.1487	1.35915	0.174098	0.671497
C16orf45	15.7032	-0.187185	0.137558	-1.36077	0.173586	0.671497
TDG	16.1749	-0.194153	0.142935	-1.35833	0.174359	0.671497
LOC100131138	18.781	-0.183983	0.13524	-1.36042	0.173696	0.671497
PDIA3	169.036	0.107995	0.0794938	1.35854	0.174294	0.671497
NDEL1	9.69537	0.204045	0.150065	1.35971	0.173922	0.671497
COL6A1	8.9756	0.206993	0.152362	1.35856	0.174287	0.671497
ZNF436	16.1849	0.190443	0.139949	1.3608	0.173577	0.671497
TMEM120A	21.5801	-0.171185	0.126149	-1.35701	0.174777	0.671722
CIAPIN1	53.8278	-0.141921	0.104541	-1.35757	0.174601	0.671722
QARS	102.603	-0.108797	0.0801622	-1.35721	0.174716	0.671722
MED22	7.18804	0.212975	0.157013	1.35642	0.174966	0.671983
TCTN3	16.0726	0.197	0.145418	1.35472	0.175507	0.673602
CELF1	23.4858	0.171995	0.127019	1.35409	0.175707	0.673905
EDIL3	16.5505	0.186566	0.138077	1.35117	0.176641	0.674486
NPC1	9.12946	0.206313	0.15254	1.35252	0.17621	0.674486
HERPUD1	34.0887	0.153402	0.113459	1.35205	0.17636	0.674486
MYEOV2	12.0177	-0.197678	0.146297	-1.3512	0.17663	0.674486
RPL3	559.337	-0.0803082	0.0595253	-1.34914	0.177291	0.674486
F2R	9.66716	0.205433	0.152172	1.35	0.177015	0.674486
SLC25A44	17.122	0.189125	0.140145	1.34949	0.17718	0.674486
WDR55	11.6115	0.197005	0.146023	1.34914	0.177294	0.674486
MED16	24.2651	-0.165674	0.122803	-1.3491	0.177306	0.674486
SUPV3L1	17.0212	-0.183364	0.135681	-1.35143	0.176558	0.674486
ITSN2	12.6021	0.198064	0.14651	1.35188	0.176413	0.674486
LAMA5	28.0478	0.174463	0.129237	1.34995	0.177031	0.674486
MTPN	15.4691	0.185078	0.137359	1.3474	0.17785	0.675638
LUZP6	15.4691	0.185078	0.137359	1.3474	0.17785	0.675638
GGA2	18.5495	-0.178047	0.132244	-1.34636	0.178188	0.675833
KAT5	14.7424	-0.190195	0.141309	-1.34595	0.178318	0.675833
GFM2	30.7143	-0.157274	0.11682	-1.34629	0.178208	0.675833
RHOC	70.8289	-0.118367	0.0879751	-1.34546	0.178476	0.675833
FAM63A	13.5482	0.195786	0.145576	1.34491	0.178654	0.675833
TYK2	18.2586	-0.180321	0.134105	-1.34462	0.178748	0.675833
ILF3	72.3831	0.136333	0.101386	1.34469	0.178724	0.675833
SMS	41.0381	0.150606	0.11205	1.3441	0.178916	0.676012
SYNJ2BP	23.0446	0.170956	0.127324	1.34268	0.179374	0.677287
NRD1	63.4533	-0.121797	0.0907388	-1.34228	0.179506	0.677301
GNPDA2	6.34817	0.210664	0.156986	1.34192	0.179621	0.677301
GSTM3	27.3069	-0.164887	0.122929	-1.34132	0.179816	0.677583
PSMC1	82.6202	-0.111488	0.0831527	-1.34077	0.179996	0.677798
CUL1	30.0563	0.161392	0.120406	1.3404	0.180116	0.677798
DPP7	11.8812	0.198172	0.148038	1.33866	0.180683	0.678096
RHOD	7.24161	0.208527	0.156031	1.33645	0.181404	0.678096
RHNO1	10.6908	-0.19903	0.148767	-1.33786	0.180942	0.678096
SORBS2	531.948	-0.0992847	0.0741299	-1.33933	0.180462	0.678096
WFS1	55.2199	-0.143206	0.1073	-1.33463	0.181998	0.678096
ABCE1	26.0983	-0.160041	0.119822	-1.33566	0.181661	0.678096
GART	26.6319	-0.159337	0.119339	-1.33516	0.181825	0.678096
PNKD	45.044	-0.147106	0.110069	-1.33649	0.18139	0.678096
SYS1	8.74599	0.206022	0.15382	1.33937	0.18045	0.678096
SLTM	18.3336	0.186142	0.139515	1.33421	0.182135	0.678096
SUCLG1	94.9471	-0.100972	0.0756403	-1.33489	0.181912	0.678096
GSTK1	38.7786	-0.148152	0.111026	-1.33439	0.182076	0.678096
DLST	10.4117	-0.20258	0.151408	-1.33797	0.180905	0.678096
TSPYL4	35.4001	0.147218	0.110193	1.33601	0.181548	0.678096
RPL11	169.909	-0.0850961	0.0636173	-1.33763	0.181019	0.678096
AP3D1	9.21711	0.208827	0.156405	1.33516	0.181823	0.678096
ACPL2	16.854	-0.184225	0.138858	-1.32671	0.184603	0.678365
NUDT4P1	22.0812	0.208031	0.156772	1.32697	0.18452	0.678365
PITPNB	39.3563	0.16129	0.121647	1.32588	0.184878	0.678365
DPH5	12.767	-0.196413	0.147912	-1.3279	0.18421	0.678365
ACADVL	20.208	0.174185	0.1311	1.32863	0.183969	0.678365
THYN1	16.0052	-0.193207	0.14561	-1.32688	0.184549	0.678365
SPCS1	38.1722	-0.13966	0.104951	-1.33072	0.183282	0.678365
PBX1	15.9363	0.186712	0.140859	1.32552	0.184997	0.678365
SNRNP27	10.2141	0.199627	0.149968	1.33113	0.183148	0.678365
C20orf194	18.5308	-0.180652	0.135976	-1.32856	0.183992	0.678365
ITGB5	20.9877	0.181746	0.13676	1.32894	0.183869	0.678365
B4GALT1	15.0981	0.189886	0.142779	1.32994	0.183539	0.678365
ANXA6	222.378	-0.0801961	0.0604573	-1.32649	0.184677	0.678365
SEC31A	128.646	0.0940235	0.0708616	1.32686	0.184555	0.678365
C16orf13	13.1482	-0.191587	0.14403	-1.33019	0.183457	0.678365
TP53INP1	11.0893	0.19964	0.150208	1.32909	0.183818	0.678365
TMEM106B	19.8972	0.181657	0.13655	1.33033	0.183411	0.678365
NIPSNAP1	37.6017	-0.152205	0.114686	-1.32715	0.18446	0.678365
VLDLR	13.2482	0.191011	0.144072	1.32581	0.184904	0.678365
HMGCL	11.7528	0.19997	0.150546	1.3283	0.184078	0.678365
INPP5F	6.54602	0.209541	0.1572	1.33296	0.182545	0.678365
KLC1	9.26734	0.205616	0.154776	1.32847	0.184022	0.678365
FKBP1A	105.349	-0.0979521	0.0738095	-1.32709	0.184478	0.678365
PCBP4	20.0422	-0.169764	0.128185	-1.32437	0.185381	0.679104
MYADML2	7.98199	-0.204861	0.154708	-1.32418	0.185442	0.679104
ZC3H15	23.398	0.166517	0.125822	1.32343	0.185691	0.679573
C6orf106	22.5748	0.172077	0.130084	1.32281	0.185899	0.679887
UBE2T	33.7072	-0.151956	0.114936	-1.3221	0.186136	0.680308
SKP1	201.231	-0.0823857	0.0623822	-1.32066	0.186614	0.680433
NOTCH2	47.7844	0.146835	0.111243	1.31994	0.186854	0.680433
RAB5C	18.4781	0.171499	0.129902	1.32022	0.186762	0.680433
XPO4	68.1858	0.159273	0.120679	1.31981	0.1869	0.680433
NPPB	142.335	-0.167455	0.126849	-1.32012	0.186796	0.680433
TMEM161A	23.2936	-0.166839	0.12627	-1.32129	0.186403	0.680433
TTC9C	6.56449	-0.206576	0.156573	-1.31936	0.18705	0.680535
PEX1	9.12888	-0.20202	0.153305	-1.31777	0.187582	0.682027
STXBP3	8.19991	0.203144	0.154241	1.31705	0.187821	0.682452
MTRNR2L4	82.234	0.131696	0.100083	1.31587	0.188219	0.683456
RFC4	8.62743	-0.199709	0.151971	-1.31412	0.188805	0.683808
BZW1	66.9534	0.140094	0.106605	1.31414	0.188798	0.683808
HDDC2	23.4744	-0.162464	0.123603	-1.31441	0.188709	0.683808
CLTB	17.8394	0.178541	0.135788	1.31485	0.18856	0.683808
UQCRQ	119.833	-0.116708	0.0888692	-1.31326	0.189096	0.68401
MAP1S	10.2451	0.20024	0.15259	1.31227	0.189428	0.68401
PSEN1	22.4783	0.165968	0.126487	1.31214	0.189473	0.68401
RPL8	352.709	-0.0844157	0.0643092	-1.31265	0.1893	0.68401
SYAP1	19.2746	0.177962	0.135584	1.31256	0.189332	0.68401
NCBP2	26.5519	0.157345	0.119994	1.31127	0.189766	0.684626
RSRC2	17.3736	0.18573	0.142132	1.30674	0.191302	0.685146
ZNF561	11.2507	0.196368	0.150336	1.3062	0.191485	0.685146
CCNC	11.0222	-0.194517	0.148997	-1.30551	0.191719	0.685146
MRPS24	29.7105	-0.150136	0.114962	-1.30596	0.191565	0.685146
PEBP1	100.814	0.0989183	0.0755609	1.30912	0.190494	0.685146
CAPN3	16.8328	-0.19315	0.147582	-1.30876	0.190614	0.685146
TMEM189	6.73835	-0.205195	0.156812	-1.30854	0.190689	0.685146
FAM214B	12.1384	0.189308	0.14464	1.30882	0.190595	0.685146
EGLN3	13.9011	-0.202078	0.154778	-1.3056	0.19169	0.685146
IFT57	14.5065	0.179897	0.137779	1.30569	0.191658	0.685146
HSPB3	90.7001	-0.141985	0.108645	-1.30687	0.191257	0.685146
THRAP3	45.3621	0.153016	0.117119	1.3065	0.191383	0.685146
C14orf119	34.8227	-0.145169	0.110884	-1.3092	0.190467	0.685146
ALS2	29.6656	-0.149211	0.11418	-1.3068	0.19128	0.685146
ETFDH	26.3932	-0.163675	0.12538	-1.30543	0.191748	0.685146
DDX21	12.9361	0.189253	0.145117	1.30415	0.192184	0.686231
C5orf15	24.366	0.171011	0.131235	1.3031	0.192542	0.686231
BEX4	44.0176	0.150083	0.115143	1.30344	0.192423	0.686231
CISD2	12.9614	-0.189818	0.145627	-1.30346	0.192419	0.686231
USP22	78.7101	0.117924	0.0905372	1.30249	0.192749	0.686531
FGFR1OP2	6.46864	-0.204675	0.157283	-1.30132	0.193149	0.687509
HNRNPU	17.7045	0.177237	0.136235	1.30097	0.19327	0.687509
DCTN2	92.2491	-0.104052	0.0800231	-1.30028	0.193505	0.687908
PITRM1	57.7965	-0.125051	0.0962962	-1.29861	0.194077	0.687999
PIAS3	17.1839	-0.174987	0.134782	-1.2983	0.194186	0.687999
ILKAP	12.8207	0.186234	0.143501	1.29779	0.19436	0.687999
PPP2CA	15.9521	0.190695	0.147028	1.297	0.19463	0.687999
SMIM7	16.7832	-0.174951	0.134891	-1.29698	0.194638	0.687999
PTBP1	7.83735	0.203955	0.157198	1.29744	0.19448	0.687999
RHOT2	39.345	-0.150735	0.116064	-1.29873	0.194037	0.687999
ZYX	16.1578	0.188543	0.145325	1.29739	0.194498	0.687999
SPG21	11.9216	0.194746	0.149924	1.29897	0.193956	0.687999
B2M	118.981	0.098241	0.0758318	1.29551	0.195144	0.688048
LARS	38.1978	-0.141583	0.109234	-1.29615	0.194925	0.688048
RPL36A	50.6953	-0.139173	0.107409	-1.29573	0.19507	0.688048
HM13	83.3182	0.114616	0.0884203	1.29627	0.194884	0.688048
DDX41	12.9582	0.19181	0.148107	1.29508	0.195294	0.68808
ZBED1	15.0593	0.188766	0.14587	1.29407	0.19564	0.68808
COMMD5	13.0352	-0.185304	0.143201	-1.29401	0.195662	0.68808
NOP10	24.871	0.157316	0.121601	1.2937	0.195768	0.68808
RPL30	114.803	0.0968997	0.0748943	1.29382	0.195728	0.68808
MSH6	18.1853	0.190487	0.1473	1.29319	0.195945	0.688268
BBS10	6.90651	0.203034	0.157136	1.2921	0.196324	0.688824
PRRC2C	31.4485	0.153763	0.119042	1.29167	0.196473	0.688824
MBD4	9.05056	-0.199767	0.154646	-1.29177	0.196437	0.688824
RRAGB	13.7029	0.18574	0.143998	1.28987	0.197094	0.688837
C14orf1	10.1646	0.198195	0.153824	1.28846	0.197587	0.688837
SS18	59.8124	0.121521	0.0942415	1.28946	0.197238	0.688837
DAB2	10.1759	0.201042	0.155992	1.2888	0.197466	0.688837
KLHL41	16.2355	-0.184222	0.142765	-1.29038	0.196919	0.688837
SHQ1	8.18808	-0.198618	0.154113	-1.28879	0.197472	0.688837
RBM14	20.9515	-0.170029	0.131873	-1.28934	0.197281	0.688837
TMSB10	100.658	0.10634	0.0824871	1.28917	0.197339	0.688837
PIK3R1	16.4667	-0.175253	0.136055	-1.28811	0.197708	0.688837
PTGR2	8.96869	-0.19729	0.153064	-1.28894	0.19742	0.688837
PRPSAP2	12.7164	0.188755	0.146652	1.28709	0.198062	0.689641
HLA-C	23.8083	-0.165988	0.129024	-1.28649	0.198272	0.689941
BLVRB	13.0232	-0.186338	0.145108	-1.28414	0.199095	0.69056
TMEM101	9.74939	0.193657	0.150784	1.28433	0.199027	0.69056
MYL12B	134.276	0.0829012	0.0645397	1.2845	0.198967	0.69056
ISOC1	66.076	0.119453	0.0931531	1.28233	0.199728	0.69056
DHX30	65.5575	-0.12002	0.0936624	-1.28141	0.20005	0.69056
SLC12A4	60.8535	-0.147025	0.114732	-1.28147	0.200029	0.69056
OBSL1	21.2451	0.166257	0.129767	1.2812	0.200124	0.69056
SMPD1	6.87673	0.201483	0.157281	1.28104	0.200178	0.69056
NKIRAS2	46.0669	-0.13814	0.107729	-1.28229	0.19974	0.69056
PNRC2	26.1765	0.166494	0.129624	1.28444	0.198989	0.69056
LTBP1	64.4121	0.134759	0.104913	1.28448	0.198974	0.69056
ZKSCAN3	11.0671	0.196273	0.153118	1.28184	0.199899	0.69056
ARHGEF7	12.4086	0.187043	0.145838	1.28254	0.199654	0.69056
PPIA	390.152	-0.0665669	0.0519298	-1.28186	0.19989	0.69056
TCAIM	13.0561	-0.188916	0.147649	-1.27949	0.200724	0.691207
NDUFAF3	43.7548	0.135302	0.105756	1.27938	0.200762	0.691207
JMJD6	12.935	0.190992	0.149382	1.27855	0.201055	0.691207
TCEB3	25.4063	0.160647	0.125491	1.28015	0.200491	0.691207
ULK3	8.67007	0.198978	0.155665	1.27825	0.201163	0.691207
SAR1B	36.3086	-0.150338	0.11763	-1.27806	0.201228	0.691207
PPP3CA	11.7754	0.187093	0.146389	1.27805	0.201231	0.691207
SUPT6H	28.8106	0.146057	0.114951	1.2706	0.203871	0.694827
NANS	14.2851	-0.180017	0.141314	-1.27388	0.202706	0.694827
USP20	12.1919	0.19178	0.150746	1.27221	0.2033	0.694827
MARS	89.1007	0.112245	0.088165	1.27312	0.202975	0.694827
CCDC167	6.13792	-0.199684	0.156861	-1.273	0.203018	0.694827
CHMP5	33.4579	0.155883	0.122667	1.27078	0.203806	0.694827
RCL1	6.21135	-0.199784	0.157204	-1.27086	0.203778	0.694827
LAMTOR2	11.1287	0.190886	0.149842	1.27391	0.202695	0.694827
RABGEF1	11.1827	-0.186685	0.146584	-1.27357	0.202817	0.694827
TGOLN2	46.9203	0.126934	0.0998471	1.27128	0.203629	0.694827
SRSF11	14.8612	0.180905	0.14235	1.27085	0.203782	0.694827
TPX2	63.5904	-0.155254	0.122217	-1.27031	0.203974	0.694827
CPSF6	32.0436	0.147625	0.116224	1.27017	0.204025	0.694827
GFM1	35.1282	-0.139627	0.109731	-1.27245	0.203212	0.694827
MSMO1	20.1269	0.16788	0.132241	1.2695	0.204264	0.695035
HERC3	10.5678	-0.191743	0.151062	-1.2693	0.204334	0.695035
2015-03-06	67.8443	0.116592	0.091912	1.26852	0.204613	0.695117
FBXO25	8.46607	0.194161	0.153101	1.26819	0.204731	0.695117
DNAJC4	15.0413	-0.17934	0.141346	-1.2688	0.204512	0.695117
DNAJC9	13.0852	-0.181357	0.143147	-1.26693	0.20518	0.696219
SUPT5H	50.9855	0.152757	0.120765	1.26491	0.205905	0.698253
GTF3C2	20.7859	-0.162311	0.128716	-1.261	0.20731	0.700135
STARD4	45.5082	0.155745	0.123313	1.263	0.206588	0.700135
WDR85	8.28637	0.1944	0.154156	1.26107	0.207285	0.700135
CCNA2	27.0031	-0.153933	0.12208	-1.26092	0.207336	0.700135
SCFD1	16.975	-0.174592	0.138274	-1.26265	0.206716	0.700135
KIAA0317	19.0873	0.171789	0.136194	1.26136	0.207181	0.700135
C10orf71	22.2244	-0.163011	0.129169	-1.262	0.20695	0.700135
EAPP	8.79313	0.196869	0.156376	1.25894	0.208052	0.700955
BCAP29	25.4058	0.170904	0.135714	1.2593	0.207924	0.700955
UBAC2	34.4189	-0.140885	0.111915	-1.25886	0.20808	0.700955
DIS3L2	12.1386	-0.184911	0.146843	-1.25924	0.207942	0.700955
SERINC3	81.3855	0.112832	0.0896881	1.25805	0.208373	0.701519
SCAF8	9.57961	0.190179	0.151285	1.25709	0.208722	0.701996
TMEM245	27.3025	0.153812	0.122368	1.25697	0.208766	0.701996
SND1	103.927	-0.0899442	0.0715821	-1.25652	0.208928	0.70212
HDGF	15.173	-0.181407	0.144555	-1.25493	0.209504	0.702368
PSMD1	91.6789	-0.101675	0.0809976	-1.25528	0.209376	0.702368
CDK10	11.1429	-0.185373	0.147635	-1.25562	0.209255	0.702368
HMGCS1	10.9359	0.187458	0.149418	1.25458	0.20963	0.702368
HNRNPA0	13.4598	0.186494	0.148649	1.2546	0.209625	0.702368
ANKRD17	20.9905	0.164415	0.131176	1.25339	0.210063	0.702563
LDB3	311.373	-0.0721413	0.0575526	-1.25348	0.21003	0.702563
RPLP2	93.2369	0.101764	0.0811914	1.25339	0.210065	0.702563
PLEKHB2	67.6274	-0.124418	0.0993363	-1.25249	0.21039	0.703227
IFT122	10.6147	-0.188468	0.150518	-1.25213	0.210523	0.703251
TBC1D9B	45.8708	0.138819	0.110914	1.2516	0.210717	0.703481
MOB1B	16.5943	0.17678	0.141522	1.24914	0.211616	0.70354
SAFB	35.3235	0.163763	0.131101	1.24914	0.211613	0.70354
PDE6D	8.8213	0.194119	0.155228	1.25054	0.211102	0.70354
FAM175B	7.27184	0.193508	0.154766	1.25033	0.211181	0.70354
PLOD3	35.7459	0.138261	0.110619	1.24988	0.211344	0.70354
FLOT2	69.3583	-0.113654	0.0909292	-1.24991	0.211331	0.70354
EML1	10.0481	-0.191769	0.153496	-1.24934	0.21154	0.70354
KIF13A	13.9547	0.17755	0.142178	1.24879	0.211743	0.703547
CXCL12	511.675	-0.0835529	0.0669851	-1.24734	0.212274	0.704056
SKA1	6.85068	0.194207	0.155692	1.24738	0.212257	0.704056
MRPS7	46.7201	-0.121616	0.0974722	-1.2477	0.212139	0.704056
WASL	16.8525	0.177321	0.142295	1.24616	0.212707	0.704654
DSG2	11.788	0.186804	0.149871	1.24643	0.212607	0.704654
SUN1	72.9162	-0.101919	0.0818524	-1.24516	0.213073	0.705449
AIF1L	17.771	-0.183198	0.147172	-1.24479	0.213208	0.705479
POP4	10.5601	-0.188993	0.15199	-1.24346	0.213698	0.705649
KLHL18	12.8886	-0.183074	0.147191	-1.24378	0.21358	0.705649
LMAN2	70.9942	0.111051	0.0893207	1.24328	0.213764	0.705649
USP5	64.4696	-0.115773	0.0930589	-1.24408	0.21347	0.705649
MPG	19.6239	-0.164206	0.132431	-1.23994	0.214999	0.706805
DBNL	35.7435	-0.136564	0.110102	-1.24034	0.21485	0.706805
GLRX	28.4712	-0.155269	0.125099	-1.24117	0.214542	0.706805
PMP22	34.7714	-0.145515	0.117221	-1.24137	0.214468	0.706805
TBC1D5	17.6088	0.164443	0.132533	1.24077	0.214691	0.706805
NDUFB9	86.6302	-0.120285	0.0970041	-1.24	0.214975	0.706805
PAFAH2	8.35534	-0.191427	0.154318	-1.24047	0.214802	0.706805
NPM1	141.488	0.0946796	0.0764295	1.23878	0.215425	0.70779
L3MBTL2	10.4077	-0.188359	0.152347	-1.23638	0.216319	0.709059
KIDINS220	44.9381	0.129356	0.104575	1.23698	0.216095	0.709059
RNF8	12.3549	0.18371	0.148572	1.2365	0.216273	0.709059
PRPF6	52.5717	-0.130792	0.105746	-1.23685	0.216143	0.709059
TMEM223	10.5699	-0.183855	0.148756	-1.23595	0.216476	0.70916
COX6B1	128.073	-0.106696	0.0864088	-1.23478	0.216911	0.709752
UBR1	18.2851	-0.174084	0.14095	-1.23508	0.216802	0.709752
LOC100506710	17.6831	0.167735	0.136027	1.2331	0.217538	0.711388
ZNF593	7.45062	0.192823	0.156467	1.23236	0.217816	0.711613
YAF2	8.06085	-0.192749	0.156422	-1.23223	0.217862	0.711613
MDK	29.9367	0.168123	0.136543	1.23129	0.218216	0.712252
NPNT	52.3967	0.121233	0.0984809	1.23103	0.218312	0.712252
PCCB	38.6545	-0.132103	0.107471	-1.22919	0.219	0.713622
TUBA1C	52.5088	-0.145454	0.118363	-1.22889	0.219115	0.713622
CD320	28.0892	-0.162953	0.132576	-1.22913	0.219025	0.713622
SLC35E2B	22.3407	0.160688	0.130861	1.22793	0.219472	0.714371
GLT25D1	22.6564	0.155873	0.12703	1.22705	0.219804	0.715034
CD99	63.7858	0.107517	0.087653	1.22662	0.219967	0.715147
BYSL	8.64258	-0.189522	0.154591	-1.22596	0.220212	0.715529
ATG4A	15.2661	-0.171807	0.140186	-1.22557	0.220361	0.715597
LNPEP	29.9363	-0.15352	0.125323	-1.22499	0.220578	0.715885
PIK3IP1	10.6383	0.185939	0.151861	1.2244	0.220803	0.716201
POLR2C	15.5629	-0.178291	0.145658	-1.22404	0.220939	0.716226
SCAMP2	23.8139	0.15585	0.127369	1.22361	0.221101	0.716337
RNF113A	6.99466	0.191252	0.156446	1.22248	0.221525	0.716881
GALNT18	36.8698	0.132294	0.108213	1.22253	0.221506	0.716881
RBM15	6.90546	0.190084	0.155639	1.22132	0.221966	0.71789
MVD	20.9572	-0.165918	0.136089	-1.21919	0.222774	0.719345
GNS	136.138	0.0991929	0.0813984	1.21861	0.222993	0.719345
TGFB1I1	69.6052	-0.125321	0.102826	-1.21877	0.222931	0.719345
KDM4A	21.3894	0.156706	0.128613	1.21844	0.223059	0.719345
RPL27A	105.415	0.103523	0.0849239	1.21901	0.222842	0.719345
COL4A6	31.662	0.15833	0.130022	1.21772	0.223332	0.719811
WDR61	21.957	0.153932	0.126489	1.21696	0.223619	0.72027
DNAJC10	31.6573	0.156808	0.128902	1.21649	0.223797	0.72027
MB21D2	6.88111	-0.189456	0.155761	-1.21633	0.223861	0.72027
NAE1	21.7886	0.16698	0.137339	1.21583	0.22405	0.720464
CRKL	16.1788	-0.172971	0.142481	-1.214	0.224749	0.72064
RPL18A	125.306	-0.099247	0.0816843	-1.21501	0.224364	0.72064
UBQLN2	41.3493	-0.126797	0.104431	-1.21417	0.224683	0.72064
PPP1R7	16.4703	0.166274	0.136953	1.2141	0.22471	0.72064
ARF4	63.8193	0.147988	0.121898	1.21404	0.224734	0.72064
TMEM38B	18.2677	-0.161591	0.133246	-1.21273	0.225232	0.720987
SEC23B	15.7843	0.180102	0.148513	1.2127	0.225244	0.720987
EIF3F	108.234	-0.101307	0.0835176	-1.21301	0.225127	0.720987
ECH1	112.801	-0.0940843	0.0776521	-1.21161	0.22566	0.721907
CLCC1	19.8447	-0.157402	0.129966	-1.2111	0.225858	0.722126
CTNNB1	183.144	0.0722297	0.0597212	1.20945	0.22649	0.723733
AP2S1	32.7579	-0.13526	0.111869	-1.20909	0.226629	0.723762
TBC1D7	23.8175	-0.146818	0.121466	-1.20872	0.226771	0.723804
COPS4	25.3979	0.156496	0.129603	1.2075	0.22724	0.724633
PDHX	37.4647	-0.132049	0.109369	-1.20737	0.22729	0.724633
RNF41	39.4889	0.139322	0.115451	1.20677	0.227521	0.724957
OBFC1	20.8851	-0.154936	0.12843	-1.20638	0.22767	0.725018
COX6A1	97.178	-0.100852	0.0836819	-1.20518	0.228133	0.725211
AASS	14.1082	0.172975	0.143602	1.20454	0.228379	0.725211
VPS18	14.7917	0.18321	0.152091	1.20461	0.228353	0.725211
C7orf60	24.6601	0.161595	0.134104	1.20499	0.228206	0.725211
RGS3	79.8929	-0.118041	0.0979335	-1.20532	0.228081	0.725211
DCTN1	128.785	-0.0943937	0.0784566	-1.20313	0.228925	0.726119
ATP6V1G1	34.2274	0.137877	0.114584	1.20328	0.228867	0.726119
HADHA	111.202	-0.0890476	0.0741112	-1.20154	0.229542	0.727663
ASNSD1	12.7932	-0.174826	0.145756	-1.19944	0.230357	0.727708
MATN2	37.9087	0.137273	0.114408	1.19986	0.230194	0.727708
PSMA3	40.4804	-0.129131	0.107773	-1.19818	0.230848	0.727708
A2M	39.4791	-0.153583	0.128177	-1.1982	0.230837	0.727708
NDUFS3	53.6481	-0.125299	0.104577	-1.19815	0.230857	0.727708
FLOT1	68.0654	0.13467	0.11238	1.19834	0.230783	0.727708
MITF	28.8308	0.163901	0.136698	1.199	0.230528	0.727708
SRSF10	27.7452	0.148181	0.123401	1.20081	0.229825	0.727708
NICN1	11.3875	0.174116	0.145141	1.19963	0.230282	0.727708
MGAT5	24.7855	0.150802	0.125685	1.19984	0.2302	0.727708
RAB14	14.6518	0.16671	0.139321	1.19659	0.231468	0.728402
PERP	56.1672	0.126282	0.10552	1.19677	0.231398	0.728402
PPP1R11	16.4493	-0.1618	0.135215	-1.19662	0.231456	0.728402
APOL2	24.7196	-0.157643	0.131904	-1.19514	0.232033	0.729767
NARF	33.4932	-0.140543	0.117777	-1.1933	0.232753	0.730585
MRPL52	9.82621	0.181601	0.152167	1.19344	0.232699	0.730585
POLDIP2	17.7363	0.177658	0.1489	1.19314	0.232815	0.730585
NCKIPSD	11.2493	-0.180746	0.151468	-1.1933	0.232752	0.730585
NGRN	75.8509	0.144721	0.121359	1.1925	0.233064	0.730957
ATP6V0E2	38.8989	-0.129276	0.10846	-1.19192	0.233292	0.73126
DKK3	298.154	0.112984	0.094849	1.1912	0.233576	0.73174
SLC35A5	10.8519	0.180833	0.1519	1.19048	0.233858	0.732047
PRDX1	112.933	0.0850899	0.0714872	1.19028	0.233936	0.732047
RPS19BP1	15.8452	-0.165799	0.139531	-1.18826	0.234732	0.732436
GPC3	6.69336	0.186039	0.156413	1.18941	0.234278	0.732436
CTDSPL2	14.1758	0.167321	0.140846	1.18797	0.234846	0.732436
CACUL1	30.9028	0.140882	0.118551	1.18836	0.234692	0.732436
CERCAM	61.3128	0.108017	0.0909142	1.18812	0.234787	0.732436
SPAG16	6.48849	0.186218	0.156623	1.18895	0.234457	0.732436
IER3IP1	22.9683	0.15957	0.134461	1.18674	0.235331	0.733539
SGCB	58.5753	0.119876	0.10108	1.18595	0.235642	0.734099
FAM92A1	11.6103	-0.176939	0.149373	-1.18454	0.236198	0.735399
ZNF22	9.28869	-0.178439	0.150764	-1.18357	0.236585	0.735399
PRKAG2	42.1154	0.142649	0.120494	1.18387	0.236466	0.735399
CDK5RAP1	22.2601	0.153029	0.129265	1.18383	0.236479	0.735399
HNRNPH1	50.0565	0.138479	0.117179	1.18177	0.237297	0.736793
SMG7	16.427	0.165858	0.140326	1.18195	0.237227	0.736793
MSS51	20.1513	-0.179579	0.152105	-1.18063	0.237751	0.737384
TMEM208	11.4778	0.175959	0.149034	1.18066	0.237736	0.737384
PSME1	89.9405	-0.0960817	0.0814502	-1.17964	0.238144	0.738195
PPP1R12A	36.129	0.131185	0.111301	1.17865	0.238536	0.738278
ETS2	16.6185	0.176245	0.149485	1.17901	0.238395	0.738278
MTRNR2L5	31.4473	0.138244	0.117298	1.17858	0.238567	0.738278
GUCY1B3	6.13362	-0.185138	0.157138	-1.17819	0.238721	0.738346
ACAD10	18.167	-0.160505	0.136277	-1.17778	0.238882	0.738436
COQ9	51.8105	-0.117589	0.100556	-1.16938	0.24225	0.738493
PCNP	21.0864	0.16125	0.137545	1.17235	0.241057	0.738493
XPO7	12.7827	0.169651	0.145036	1.16971	0.242116	0.738493
UTP3	8.58406	0.178823	0.152949	1.16917	0.242335	0.738493
RRM2	34.0769	-0.134462	0.114816	-1.17111	0.241555	0.738493
CD47	28.8904	0.151933	0.129418	1.17397	0.240408	0.738493
COPS5	36.6883	0.12631	0.10788	1.17084	0.241663	0.738493
PHB2	71.3168	-0.0995383	0.0850768	-1.16998	0.242008	0.738493
MRPS31P5	7.3391	0.183672	0.156557	1.1732	0.240715	0.738493
TSNAX	17.106	0.165908	0.14155	1.17208	0.241164	0.738493
HAGH	40.5222	-0.124465	0.106151	-1.17253	0.240985	0.738493
ZNF644	10.9485	0.174732	0.148687	1.17517	0.239928	0.738493
ZMYM2	21.0036	0.156194	0.13275	1.17661	0.239352	0.738493
TBC1D1	10.6011	0.173412	0.147974	1.17191	0.241233	0.738493
FARSB	23.633	-0.142875	0.121771	-1.17331	0.240671	0.738493
FBXW5	20.5616	-0.150796	0.128881	-1.17005	0.241983	0.738493
ANKFY1	18.1354	0.165956	0.141301	1.17448	0.240202	0.738493
BCKDHB	12.0726	-0.177398	0.150675	-1.17736	0.239054	0.738493
SNX5	21.5259	0.146915	0.125383	1.17173	0.241306	0.738493
CDIP1	22.542	0.147675	0.125631	1.17547	0.239809	0.738493
TATDN1	7.4007	-0.183377	0.156744	-1.16991	0.242036	0.738493
OLA1	34.8041	0.142519	0.121374	1.17421	0.240312	0.738493
EYA3	18.8564	0.171879	0.146333	1.17457	0.240165	0.738493
CALR	347.307	0.0840062	0.0717257	1.17121	0.241512	0.738493
GBF1	44.4426	0.122494	0.104277	1.1747	0.240116	0.738493
POLR3A	13.535	-0.167974	0.143376	-1.17156	0.241374	0.738493
RNF26	24.0911	-0.149488	0.127956	-1.16828	0.242693	0.73878
PDRG1	38.1841	-0.128623	0.110068	-1.16858	0.242572	0.73878
C15orf57	8.29446	-0.181446	0.155427	-1.16741	0.243045	0.739047
TCEB1	25.7199	-0.140973	0.12075	-1.16748	0.243018	0.739047
RSF1	12.3458	0.17298	0.148267	1.16668	0.243341	0.739544
RDH11	27.1536	-0.141127	0.121034	-1.166	0.243613	0.739809
CYC1	62.708	0.15353	0.131775	1.16509	0.243982	0.739809
FOXK1	24.0075	0.150587	0.129236	1.16521	0.243932	0.739809
MUL1	31.6761	0.129466	0.111098	1.16533	0.243885	0.739809
IGSF9	7.67125	-0.181816	0.156088	-1.16483	0.244089	0.739809
NCLN	10.2247	0.176149	0.151551	1.16231	0.245111	0.740148
TNFRSF13B	11.4621	0.175092	0.150689	1.16194	0.24526	0.740148
AAAS	28.0001	-0.139149	0.119522	-1.16421	0.244339	0.740148
WDR33	20.9616	-0.159143	0.136833	-1.16304	0.244812	0.740148
PDGFA	6.12051	0.182224	0.156781	1.16228	0.245121	0.740148
GBE1	50.0067	-0.122394	0.105171	-1.16376	0.244521	0.740148
KANSL2	21.9486	-0.150211	0.129247	-1.1622	0.245155	0.740148
TMEM222	17.5804	0.157635	0.135528	1.16312	0.244781	0.740148
SPG7	7.39715	0.181345	0.156145	1.16139	0.245483	0.74042
WDR11	15.8464	-0.159049	0.137006	-1.16088	0.245689	0.740644
GPN2	8.81243	0.178171	0.154911	1.15015	0.250084	0.740863
SNCA	20.3818	0.156243	0.134828	1.15883	0.246527	0.740863
KLHDC3	110.261	-0.0904557	0.0788322	-1.14745	0.251197	0.740863
MAPKAPK3	7.24822	0.181909	0.157213	1.15709	0.247235	0.740863
TUBB6	136.657	-0.104397	0.0901798	-1.15766	0.247004	0.740863
ALDH9A1	50.9813	-0.117233	0.101758	-1.15207	0.249292	0.740863
ADCK4	15.3547	-0.171854	0.149154	-1.1522	0.24924	0.740863
LSM12	39.2549	-0.125348	0.108929	-1.15073	0.249844	0.740863
GRWD1	16.4639	-0.1614	0.140371	-1.14981	0.250223	0.740863
DCUN1D2	8.98173	-0.176223	0.152631	-1.15456	0.248269	0.740863
IGBP1	20.7621	0.15017	0.130138	1.15392	0.248531	0.740863
NUDT4	24.8478	0.174929	0.152444	1.14749	0.251178	0.740863
PITPNM1	12.2755	-0.170628	0.148369	-1.15002	0.250135	0.740863
TADA3	53.4967	0.113406	0.0978922	1.15848	0.246669	0.740863
COMMD4	17.3538	-0.155078	0.134718	-1.15113	0.249678	0.740863
PSMD13	54.5401	-0.114487	0.0995419	-1.15014	0.250088	0.740863
BBS4	10.0523	-0.179735	0.155123	-1.15866	0.246594	0.740863
RBX1	47.2502	-0.117333	0.101963	-1.15074	0.249841	0.740863
SLC31A2	8.78605	0.175809	0.152683	1.15146	0.249543	0.740863
TMEM256	9.42482	0.174863	0.152393	1.14745	0.251197	0.740863
RASSF7	7.87769	-0.181602	0.157015	-1.15659	0.247441	0.740863
CDK5	17.1398	-0.159004	0.137887	-1.15315	0.248848	0.740863
AACS	17.3336	0.164001	0.142444	1.15134	0.249594	0.740863
PUM1	27.9513	-0.136765	0.119061	-1.1487	0.250678	0.740863
NDUFS1	96.48	-0.095987	0.0833498	-1.15162	0.249478	0.740863
ZFPL1	8.0885	0.17622	0.153566	1.14752	0.251167	0.740863
DHCR7	25.0507	-0.150888	0.130506	-1.15618	0.247609	0.740863
TPM2	172.17	-0.0799433	0.069479	-1.15061	0.249893	0.740863
XRCC5	97.0842	0.0934998	0.0808097	1.15704	0.247257	0.740863
BTF3L4	47.4716	0.117878	0.102219	1.15319	0.248833	0.740863
ATP6V0E1	52.1267	-0.112323	0.0969957	-1.15802	0.246855	0.740863
KDELR1	47.4907	0.118652	0.10322	1.1495	0.250349	0.740863
CHCHD5	8.79561	0.176326	0.152441	1.15669	0.2474	0.740863
SLC38A2	71.9514	0.115757	0.10091	1.14713	0.251326	0.740863
LINC00674	22.5312	0.148041	0.128404	1.15293	0.248938	0.740863
RNF19A	22.2043	0.151228	0.131109	1.15346	0.248722	0.740863
CLP1	7.63459	0.177249	0.154269	1.14897	0.25057	0.740863
EMC7	33.867	-0.127085	0.11066	-1.14843	0.250791	0.740863
ASB16-AS1	7.01898	0.180079	0.156478	1.15082	0.249805	0.740863
GSPT2	7.94636	-0.179448	0.15487	-1.1587	0.24658	0.740863
PHC1	10.2581	-0.173309	0.14951	-1.15918	0.246384	0.740863
BRCC3	6.19296	-0.181458	0.157049	-1.15543	0.247916	0.740863
STAG2	14.9196	0.161673	0.141086	1.14592	0.25183	0.741565
NDUFAF4	15.3678	0.162799	0.142068	1.14592	0.251828	0.741565
ARFGAP1	26.502	0.138881	0.121285	1.14508	0.252177	0.742198
ALDH2	103.892	-0.0899224	0.0785801	-1.14434	0.252482	0.742388
C9orf72	7.70248	0.178158	0.155729	1.14403	0.252612	0.742388
TUT1	8.20029	0.176477	0.154268	1.14396	0.25264	0.742388
TRIM5	17.7738	-0.151092	0.132685	-1.13873	0.254818	0.742676
BCAM	23.3448	0.152818	0.133697	1.14302	0.253029	0.742676
NUDCD3	39.2335	-0.131425	0.115549	-1.13739	0.255375	0.742676
GCN1L1	38.8238	0.123442	0.108539	1.1373	0.255412	0.742676
REEP3	31.0095	0.152365	0.134007	1.13699	0.255542	0.742676
CYP51A1	32.6027	0.128809	0.112704	1.1429	0.253081	0.742676
TNFRSF1A	12.9083	0.167811	0.14767	1.13639	0.255793	0.742676
PRC1	31.9761	-0.134865	0.118576	-1.13738	0.25538	0.742676
TUBGCP2	41.8425	-0.122224	0.107078	-1.14145	0.253684	0.742676
FAM78A	8.01051	0.176824	0.155134	1.13982	0.254363	0.742676
ST5	12.8266	0.166118	0.145754	1.13971	0.254406	0.742676
WDR48	17.832	0.154361	0.135185	1.14185	0.253517	0.742676
EEF1A1	2910.46	-0.0473307	0.041507	-1.14031	0.254159	0.742676
ZFAS1	16.0035	0.1579	0.138916	1.13666	0.255682	0.742676
PSMA5	48.5613	-0.113458	0.0997217	-1.13775	0.255226	0.742676
CENPN	12.7093	-0.170659	0.149784	-1.13937	0.254549	0.742676
EMD	18.0906	-0.152064	0.133109	-1.14241	0.253285	0.742676
PMPCB	48.7665	-0.111636	0.0978306	-1.14112	0.253821	0.742676
HAR1A	23.6591	0.16065	0.141138	1.13825	0.255016	0.742676
DDX49	22.379	-0.154819	0.135495	-1.14262	0.253196	0.742676
STT3A	50.1159	0.128248	0.112508	1.1399	0.254328	0.742676
FRMD5	9.28663	-0.174825	0.153745	-1.13711	0.255493	0.742676
SUGT1	16.5142	0.160783	0.1409	1.14111	0.253823	0.742676
LEPREL1	8.56799	0.176251	0.155421	1.13402	0.256786	0.74302
MCM3	59.5499	-0.10938	0.0964912	-1.13357	0.256974	0.74302
UBE2E2	10.5764	0.172619	0.152251	1.13378	0.256887	0.74302
DDX39A	27.1605	-0.146701	0.129256	-1.13496	0.256391	0.74302
BRAP	10.4286	-0.171862	0.151427	-1.13495	0.256397	0.74302
ROBO1	24.0413	0.154266	0.135926	1.13493	0.256406	0.74302
CNDP2	34.3494	-0.13349	0.117722	-1.13395	0.256817	0.74302
KIFC1	6.41979	-0.178479	0.157321	-1.13449	0.25659	0.74302
STBD1	43.4868	-0.145146	0.128224	-1.13198	0.257644	0.743925
RIOK1	6.11608	-0.177589	0.156829	-1.13237	0.257479	0.743925
MMP11	8.06488	0.176036	0.155526	1.13188	0.257687	0.743925
PRMT7	19.6461	-0.147936	0.130796	-1.13104	0.25804	0.74456
SYNPO2L	404.557	-0.107041	0.094666	-1.13072	0.258173	0.744561
GNB2L1	375.424	-0.0667024	0.059069	-1.12923	0.258801	0.745604
LRRFIP2	17.6198	0.149773	0.132627	1.12928	0.258781	0.745604
CDKN2AIPNL	9.12525	-0.170829	0.15139	-1.12841	0.259148	0.745833
C12orf4	7.47302	-0.175834	0.155797	-1.12861	0.259064	0.745833
VAMP7	17.2	0.156572	0.139021	1.12625	0.260061	0.747352
SSNA1	11.9923	-0.164833	0.146361	-1.12621	0.260076	0.747352
NCAPG2	8.27567	-0.175926	0.15614	-1.12672	0.259862	0.747352
AP2M1	199.788	-0.0778647	0.0691641	-1.1258	0.260251	0.747471
TCEA1	25.0828	0.145661	0.129521	1.12461	0.260755	0.748192
ELOF1	19.539	-0.152427	0.135542	-1.12457	0.26077	0.748192
LOC541471	6.56392	0.17597	0.156639	1.12341	0.261263	0.749221
PLRG1	25.4976	0.134552	0.119927	1.12195	0.261882	0.749345
SHMT2	42.5321	0.125494	0.111881	1.12167	0.262002	0.749345
ZFP106	92.1856	-0.096235	0.085936	-1.11984	0.26278	0.749345
SMARCE1	51.4917	-0.12332	0.109981	-1.12128	0.26217	0.749345
ADRM1	48.8069	-0.110288	0.0984778	-1.11993	0.262743	0.749345
MGAT1	19.7907	0.145394	0.129586	1.12198	0.26187	0.749345
RPL24	82.4045	-0.0996218	0.0889505	-1.11997	0.262727	0.749345
FEZ1	8.2204	0.172303	0.153748	1.12069	0.262421	0.749345
TSEN15	11.5966	0.170859	0.152453	1.12073	0.262402	0.749345
PDLIM7	52.2503	-0.114852	0.102472	-1.12081	0.26237	0.749345
RCN1	37.7673	0.14697	0.131051	1.12147	0.262088	0.749345
WDR20	11.2557	-0.165013	0.147474	-1.11893	0.263169	0.749436
BMP5	46.4891	0.127462	0.113922	1.11885	0.263206	0.749436
UBL4A	20.244	-0.142594	0.12745	-1.11883	0.263214	0.749436
SUPT20H	21.4536	0.147362	0.131869	1.11749	0.263784	0.749913
TTLL1	6.28496	0.175769	0.157211	1.11804	0.263548	0.749913
WBP1L	29.5414	-0.133646	0.119573	-1.11769	0.263698	0.749913
ARMC1	16.6821	-0.153451	0.137625	-1.11499	0.264853	0.752347
HMGB2	37.0138	-0.126418	0.113575	-1.11308	0.265674	0.752347
WDR47	12.318	0.162858	0.146238	1.11365	0.265429	0.752347
HSPA9	150.729	-0.0757584	0.0682406	-1.11017	0.266927	0.752347
CKAP5	56.5646	-0.103631	0.0932984	-1.11075	0.266677	0.752347
SFXN1	33.6461	-0.128351	0.115496	-1.11131	0.266437	0.752347
S1PR1	86.3576	-0.102237	0.0919294	-1.11213	0.266084	0.752347
ARMC6	21.3811	-0.155425	0.139738	-1.11226	0.266028	0.752347
OIP5-AS1	8.92865	-0.168924	0.151956	-1.11166	0.266284	0.752347
CCDC132	17.232	-0.154533	0.138984	-1.11188	0.266189	0.752347
KXD1	19.5035	-0.15018	0.134982	-1.11259	0.265885	0.752347
FAM195A	7.50398	-0.174681	0.157311	-1.11042	0.26682	0.752347
VIPAS39	12.1482	0.164159	0.147756	1.11102	0.266561	0.752347
ILK	130.306	-0.08112	0.0727932	-1.11439	0.265112	0.752347
RPL26L1	7.3514	-0.1737	0.155909	-1.11411	0.26523	0.752347
ARMCX2	87.1054	0.0940273	0.0845182	1.11251	0.265919	0.752347
TRIM68	6.98789	-0.174349	0.156774	-1.1121	0.266096	0.752347
USP3	14.23	0.156147	0.140724	1.1096	0.267172	0.752657
CHTOP	34.5253	-0.123581	0.111569	-1.10767	0.268006	0.752732
ATP6V1G2	7.86042	0.173874	0.156837	1.10863	0.267592	0.752732
CHMP1A	41.3229	-0.119213	0.107519	-1.10876	0.267532	0.752732
ABHD16A	29.0384	-0.134517	0.121361	-1.1084	0.267688	0.752732
BEX2	10.0152	0.167668	0.15137	1.10767	0.268003	0.752732
CYB5R3	174.654	-0.0810596	0.073142	-1.10825	0.267754	0.752732
COQ5	13.7656	-0.154967	0.139966	-1.10717	0.268221	0.752957
LRRC42	13.3385	0.161257	0.145808	1.10596	0.268745	0.754051
C11orf58	41.9629	0.131093	0.118673	1.10466	0.269309	0.754878
MRPL22	19.946	0.149891	0.135691	1.10465	0.26931	0.754878
LARP1	29.6238	0.130623	0.118296	1.10421	0.269504	0.755042
CREB3	37.0455	0.120981	0.109636	1.10348	0.269819	0.75543
GCSH	10.1064	0.168857	0.153089	1.103	0.270027	0.75543
[truncated: 4,330 more rows]
