# Supplementary material for: Geometry-dependent functional changes in iPSC-derived cardiomyocytes probed by functional imaging and RNA sequencing
Source: PLoS One. 2017 Mar 23;12(3):e0172671. doi: 10.1371/journal.pone.0172671 (PMC5363803; doi:10.1371/journal.pone.0172671)
Supplement: S2 Table — (XLSX) [file pone.0172671.s017.xlsx]

## Sheet: DE_Genes
Genes Upregulated in Large Islands	Genes Upregulated in Small Islands
TNNI3	ACTG1
MYL2	ABCC9
SLC25A4	COL8A1
ACTA1	CFLAR
PDLIM3	S100A10
SLC25A3	TIMP3
TCAP	THBS1
ACO2	CTGF
CKM	SERPINE2
MYH7	ACTB
CSRP3	MYH6
IDH2	ITGA11
HSPB8	FBN1
HSPB1	LOC286437
PDE4DIP	COL4A1
CKMT2	GSG1
ATP5A1	HAPLN1
ATP5B	UGT8
ASB2	COL4A2
HSPB7	PRSS23
UQCRC2	LOC646214
MYBPC3	ORC4
ATP5G3	VCAM1
DES	MAB21L3
ENO3	SHISA9
FABP3	CTSC
LPL	UGDH-AS1
SDHA	COL2A1
HOPX	LOC100131257
ATP5C1	KCNQ1OT1
COL21A1	IGFBP3
ETFA	CALD1
ATP1A2	ASTN2
CTNNA1	COL18A1
ATP5SL	FN1
OGDH	VCAN
HRC	FSTL1
PROS1	ANXA2
MYL3	ODF2L
KRT8	AMOTL2
ALDOA	LOX
SULT1E1	L2HGDH
LRRC10	EPHB3
NDUFA9	ALCAM
CYP2J2	SPC25
MYL4	F11R
SRL	ITM2B
TNNT1	SERP1
ARIH2	SLC22A23
DUSP3	LOC643406
XIRP2	FBLIM1
TPI1	RAC1
SLC25A5	FGF12
TUBB4B	ARHGEF26-AS1
PKM	INHBA
OXA1L	COL1A1
PDHA1	IVNS1ABP
GSN	FBLN2
CPVL	ANXA1
ACTR1A	TMEM212
ADPRHL1	CCT2
PEF1	ZFAND5
	GLIPR2
	CTSL2
	METTL21A
	RABEP1
	FBXW11
	UCHL1
	MMP2
	REXO1L1
	SPARC
	LBH
	CDH11
	SUMF1
	FAM50A
	ARID5B
	SIPA1L1
	CORIN
	CCND2
	ACSL3
	ANTXR2
	ZNF302
	NRP2
	DDX46
	RTN4
	DNAJB11
	EPHA4

## Sheet: BACKGROUND
Genes Expressed
TNNI3
MYL2
ACTG1
ABCC9
COL8A1
CFLAR
S100A10
TIMP3
SLC25A4
ACTA1
PDLIM3
THBS1
CTGF
SERPINE2
SLC25A3
TCAP
ACTB
ACO2
MYH6
CKM
ITGA11
FBN1
LOC286437
COL4A1
GSG1
HAPLN1
UGT8
COL4A2
PRSS23
LOC646214
ORC4
VCAM1
MYH7
CSRP3
MAB21L3
IDH2
SHISA9
CTSC
UGDH-AS1
COL2A1
HSPB8
LOC100131257
KCNQ1OT1
IGFBP3
CALD1
ASTN2
HSPB1
COL18A1
PDE4DIP
FN1
CKMT2
ATP5A1
ATP5B
ASB2
VCAN
HSPB7
FSTL1
ANXA2
ODF2L
AMOTL2
UQCRC2
MYBPC3
LOX
ATP5G3
L2HGDH
EPHB3
ALCAM
SPC25
DES
F11R
ITM2B
SERP1
ENO3
FABP3
SLC22A23
LOC643406
FBLIM1
RAC1
FGF12
ARHGEF26-AS1
INHBA
COL1A1
LPL
IVNS1ABP
FBLN2
ANXA1
SDHA
TMEM212
CCT2
ZFAND5
HOPX
ATP5C1
COL21A1
ETFA
GLIPR2
ATP1A2
CTNNA1
ATP5SL
CTSL2
METTL21A
OGDH
RABEP1
FBXW11
HRC
PROS1
MYL3
UCHL1
KRT8
MMP2
ALDOA
SULT1E1
LRRC10
NDUFA9
CYP2J2
MYL4
REXO1L1
SRL
TNNT1
ARIH2
DUSP3
SPARC
LBH
XIRP2
CDH11
SUMF1
FAM50A
ARID5B
TPI1
SIPA1L1
CORIN
CCND2
SLC25A5
ACSL3
ANTXR2
ZNF302
TUBB4B
PKM
OXA1L
NRP2
DDX46
PDHA1
RTN4
GSN
DNAJB11
CPVL
EPHA4
ACTR1A
ADPRHL1
PEF1
TNNC1
OPHN1
GOT2
AP1B1
MDH1
DUSP26
UNC5B
AGL
ACTC1
JMJD1C
COX8A
GSTM4
RRM2B
MAP4
PAM
MKL1
MYOCD
IGFBP7
P4HA1
MLIP
ATP5O
UQCC
UQCRC1
TGFB2
C1orf198
PGAM1
LAMTOR3
CAP1
FHL2
ROGDI
ACTA2
UQCRFS1
HSP90B1
PDPN
TXLNA
NPPA
ABR
CCNB2
KRT18
SCD5
PXDN
SERPINE1
SEMA5A
GOT1
PLS3
GAPDH
CAND2
ADI1
TPM4
MFN2
GYS1
NID1
HSPA14
ETV5
MAP1B
MTRNR2L8
DHX29
USP9X
PFDN1
SCCPDH
FBN2
TAGLN2
REST
PVR
HMGN1
RASSF4
MPV17L2
GJA5
GINS2
SPCS3
STRIP2
PFKL
NDUFA10
PYGB
POLD2
PDLIM1
CD24
ACTN1
PARD6B
MTRNR2L3
MTRNR2L10
MIF
CUL4A
GGNBP2
PDCD4
HSD17B12
YWHAQ
POLD1
COL11A2
DAG1
FSCN1
MTRNR2L1
KIF26B
KHDRBS1
SOD2
EIF3L
MANBA
FLNB
DR1
NDUFS2
UBB
TUBGCP6
LRP1
TMSB4X
ACP2
MTRNR2L2
ZNF772
PRDX2
KLHL22
PDXDC1
BIRC5
NEK9
KPNA2
NPY6R
BCKDHA
STK38
PSPC1
UQCR10
MURC
VDAC3
EIF4A1
MRPL38
AURKAIP1
FOXJ3
SON
TOB1
POLR2E
RPRD2
RER1
EIF4G1
LYPLA2
TRAM1
TK1
S100A11
CCND1
ALAS1
KIF20A
LDHB
FBXO32
LRRFIP1
APOBEC2
TPM1
NUSAP1
NDUFV1
CLINT1
CNN1
HAX1
FTL
ELAC2
FLNA
MCM7
COX5A
FAM84B
WDR83OS
CPSF3L
TRAPPC6A
ECE1
LRRC49
DDX52
ISOC2
MDH2
MASP1
AURKA
MAP2K3
THEM6
FNDC3B
LIMS1
BMPR2
AIMP2
SEPW1
PGRMC2
AKR1B1
A4GALT
ZSWIM7
LAMB1
FDPS
EHD3
CAPZB
INTS7
ANKRD52
FEM1C
DLD
PLXNB2
VAT1L
CRYAB
IER3
HNRNPUL1
PCDH20
TBC1D14
LGALS3BP
RASL11B
GHITM
NDUFA6
SPHKAP
NDUFS5
HADHB
ALDH4A1
NDUFB10
IMMT
TMX2
BEX1
PDHB
EIF3K
APP
SEMA6D
TMEM115
COX6A2
CADM1
DDAH1
NEDD8
ATP5G1
RRP1B
SLC44A2
NDUFB7
GOSR2
NDUFA11
BNIP2
FGF1
NDUFA4
FAM127A
NRP1
SLC7A5
ATF4
PGAM2
TFG
KCTD10
TPD52L1
PPFIBP1
PPP2R1A
ATP1A1
SGTA
TMEM98
U2AF1
ANKMY2
PFKP
C14orf2
HADH
WDR24
ITGB1BP1
PAPSS1
BMP7
PAFAH1B2
RPL22
ANKRD40
CLK1
PCYOX1
PFKFB2
MTCH1
GNPDA1
DGCR6L
LINC00094
RNF10
ATP2A2
FRY
NDNF
PLOD2
HEG1
NMRK2
ANAPC7
MTRNR2L6
TGFBI
C4A
LAMC1
SMYD3
VDAC2
TIMM13
GPX3
CAMK2D
DENND5A
DDIT3
XPNPEP1
TMEM30A
ACTR8
MPP2
PLEKHG2
CTSA
VPS8
PTPLAD1
BAMBI
TMEM11
RBMX
NACA
GRHPR
SPEG
VCP
ERP29
ATPIF1
DARS
ADAM10
TANC1
LINC00116
MALAT1
FLRT2
KIAA1143
COL5A1
LUC7L3
FAT1
C1orf52
NUMA1
C21orf33
FH
ADAMTS1
GABARAP
BAI2
DLGAP5
ALPK2
CEP68
TMEM43
PON2
MYH9
MYO18B
SSRP1
TRPC4AP
LMO4
TUBG1
C10orf32
LAPTM4B
SLC3A2
ATP6V1H
UBA1
SH3BP4
AEBP1
COA4
PLN
SUMO2
RPLP1
CDKN2B
RNF25
CYR61
RBBP7
DBN1
ITM2C
CCDC124
RPS15
LAMP2
RABGGTB
CDK16
COG5
MRPS30
NCAPD2
FAM168B
MLEC
ME2
CEP85
RNF207
COMMD7
SNW1
PPA2
SLC29A2
FRMD6
DAAM1
HIST2H2BE
PPFIA4
SNHG16
PRMT1
HIGD2A
MAN2B1
NDST1
PSMD8
TNNI1
C14orf159
PTRF
ATP6V1F
TMC6
OXCT1
GLYR1
BANCR
ATP1B2
GUCY1A3
POSTN
PNMA1
PDIA4
FAM189A2
GOLGB1
ART5
STRIP1
SIPA1L2
SLC25A11
SET
MYOZ2
PSAT1
PRDX5
HECTD1
CLDND1
ARFRP1
POMGNT1
RNASEK
HMBS
PPIB
WIPI1
IP6K2
EWSR1
TXLNB
NDUFA1
RELA
RSU1
XPR1
PTDSS1
AGTRAP
SF3A3
MRPS36
PLK1
GJA1
COPE
GAS6
ACAA1
ATP1B1
SYPL1
MTG1
KPNA1
SNAPIN
PTPRS
IPO11
KLHDC4
DOK4
CAPN2
UACA
ECSIT
IDH3A
SLIT3
EXOG
DECR1
IFRD2
COLQ
AHCY
SCMH1
ARL6IP1
C4orf46
DLAT
POLR2I
RBM20
LGMN
TEN1
XRCC1
ACOT8
SNX27
AIFM1
ZRANB2
PCNA
DPF3
EIF2S2
PTPLA
KLHDC8B
CCDC47
HNRNPA1P10
TM9SF2
TAB1
CCNB1
WDR45
SLC25A39
CAPNS1
PRPF38A
CMYA5
SULF1
PHB
PMM1
TIMM17B
POGZ
ZNF160
SIRT2
DNMT3A
PHKB
PDXK
PLTP
SMYD1
FBL
TUBB
ATAD2
PPP1R14C
USP46
NDRG2
ICMT
SEC61B
SART3
SLC39A6
G6PC3
COX4I1
C1orf43
MRPS10
RBMS3
MAT2B
WDR3
XRCC6
PTGES3L
MYL7
FZD6
LRCH3
EDNRA
SEC24C
PPIF
ASMTL
LY6E
PGM3
MYOM1
HEXB
WRB
COX17
HOMER1
TNFRSF10B
SERINC1
FAM98A
ATP5H
CSRP2
LPP
GYG1
HECW2
PIK3R3
PTP4A2
GNG12
NOP16
CIAO1
SURF4
SLC35A4
ACAD9
OSBPL8
TMEM9
PRRC2B
DYNLT1
VEZF1
PLIN3
ADSS
ATP2C1
RAB11B
ELOVL1
C9orf114
CD46
PDCD10
FAM216A
PNMAL1
HRH2
FKBP9
MYADM
SNURF
C6orf48
LASP1
MRPL27
DCTPP1
KLHDC2
PSMD2
IRGQ
PBXIP1
USP11
CSRP1
RPS19
HNRNPD
TMEM9B
AKIRIN1
ECI2
ISY1
BRAT1
SUPT4H1
ARFGAP2
MRPL37
SOX11
PSMB7
AK3
COX7C
ALDH1B1
NREP
DHPS
CAPN7
RTF1
MRPL35
ANO5
PHPT1
NME4
RPRD1A
AQR
SH3BGR
COL3A1
GLRX3
GPRC5B
EPHA2
FBXL5
DGKA
EIF2D
PRELID1
PGAP2
ZEB2
FANCI
IAH1
DHRS7
INTS12
PMPCA
PABPC1
PNO1
NUP88
NDUFV3
RPS21
UBE2E3
SORD
ALKBH7
RNF7
TANGO2
ARFIP2
RIN2
TCERG1
SMARCC2
DESI1
KDELR2
CCDC50
PRNP
NME2
AIG1
CCDC80
YWHAZ
MEF2A
EXT2
NUTF2
FPGT-TNNI3K
GPX4
TUB
WAC
RAD23A
TECR
CARS
COX5B
RNH1
HSPA1B
ATP5F1
DDX24
NDUFV2
DDX19B
CDH13
UBA7
C1S
MLLT11
REEP2
CRAT
SUCLA2
TUSC3
RRAGA
BCAP31
BLOC1S6
APBB1
TUBA1B
SEC14L1
EFCAB14
TMEM141
PEPD
LDLR
RPL29
TUFM
ANXA3
ZNF317
ABLIM1
TRIM27
ARHGAP12
SPINT2
KIAA1429
PTPMT1
WDR46
TMBIM6
HK1
CINP
TMEM18
CDC20
RPS2
KNSTRN
NDUFAB1
CAD
VPS4B
RBCK1
NDUFS7
SSBP2
ST3GAL4
C7orf50
LLPH
WDFY1
CYFIP2
TEAD4
TACC3
ROCK1
SLC35B2
AGT
AK4
MRPS11
FXYD6
PET100
GTF2IP1
TXNDC15
RAI14
HDAC3
AARSD1
TMEM126B
BRD2
USP2
SPECC1
RPL39
MLL5
PSMB3
USF1
SYTL5
TMEM159
OGDHL
FHOD3
ZBTB17
SETD7
NID2
GTPBP4
SESN1
VPS33A
STK25
FADS1
HSPA5
TARS2
YWHAB
TTC3
UBE4A
CASC4
SAR1A
RIMKLB
MFGE8
SMCR7
CKS2
HIPK3
PTGES3
IMP3
CPNE5
RHBDD2
NUP62
HCFC1
PPP6R2
TMEM66
LMAN2L
HDAC2
ATXN10
NDUFA2
PSMD4
PACSIN2
RBM5
ENO1
TMX3
RYR2
ASCC2
PGM1
KIF23
MCRS1
ANAPC13
SMAP1
MRPS26
PARM1
LYRM1
CACNB2
PCDHGB6
APEH
TRA2B
LEPREL4
C3orf45
C6orf89
PAR-SN
PRMT5
RBM38
CUL7
ATRN
WDR62
NRAP
TCTA
PI4KB
KCNK3
R3HDM1
SNX14
TMEM144
MCM5
ISCA2
ATXN2L
UBL7
ATP6V1E1
GID8
RPS27
CANX
SCPEP1
ADH5
PPP1R12B
PLEKHG5
ATF6
CLNS1A
PSMB10
PRSS35
IVD
PSMC6
TUBA4A
FIS1
OSBP2
CHCHD3
HERC2P2
ATP2B4
KANSL3
STAU1
CPT1A
MTFR1L
GDE1
UCHL5
MACF1
TNPO3
UBE3B
GABRE
CHCHD7
TOR1A
AP1G1
NDFIP2
YIF1A
S100A13
NFYC
BZW2
MGST3
CLCN6
CMTM6
TMOD1
LRRC47
APOA1BP
UBE2C
OSGEP
IMP4
EDC4
PPP1R3B
DFFA
GALT
MTMR14
ANLN
WSB1
PPP1R15A
COX7B
USP33
SEPP1
SGPL1
PFKM
GTPBP5
LMAN1
CRTAP
KTN1
FAM162A
MIPEP
TMEM136
HAUS4
DAXX
NUBP2
VIM
CLEC16A
DPCD
PRKRA
CXADR
ORMDL1
ATXN2
SH3BGRL3
SNHG1
AFAP1
STRADB
STON1
VAV2
ALAD
PARG
TP53INP2
EDEM2
GTF3C1
SPPL2B
DNAJC11
VGLL4
CAPRIN1
TRIM54
C6orf47
EIF3D
TELO2
TMED2
FAM213A
MRPS9
SLC4A1AP
RBM22
APLP2
NOA1
SCN5A
DKC1
LSS
HECTD2
ALG13
AXL
CRABP2
SLC7A11-AS1
SFRP1
ATG12
CUX1
CASQ2
SCAF4
UBLCP1
AFG3L2
RPS6
H2AFY2
NUDT16L1
GPI
ITGA3
EIF1B
POLR1B
HIP1
RNF115
ACOT11
TNFRSF12A
SDCBP
BCKDK
ILF2
FRMD3
PQBP1
TIMM8B
PCM1
GANAB
CDH2
ZNF33A
PPP4R1
TMEM123
ATPAF2
PTP4A3
XIRP1
KIF22
GTF2A2
VOPP1
FBXO44
EXD2
COMT
SH3D19
CTSD
COPS7A
PGK1
PSMC3
SLC40A1
C1QBP
FITM1
ALDH3A2
KIAA0391
PAFAH1B3
PALLD
PLEC
ATG9A
NDUFA13
MEAF6
ANXA5
THUMPD1
CCPG1
GNG10
SDR39U1
SLC20A1
SLC25A46
FOXRED1
ABI2
MAP4K4
PPIG
PLAA
FECH
HSPA8
DPP9
LGALS8
MICU1
CDCA3
CCNF
TUBB3
SEC61A1
PNN
SAT2
RMND5B
DHX8
GALNT2
PPM1K
RRAD
GTF2B
RRM1
AHNAK
STK3
COQ4
TM2D3
TBCB
SLC25A6
VPS16
CUTA
TIA1
BUB1B
COPG1
COMMD9
SRPRB
BTG3
TMEM50A
UQCRH
SERF2
COX6C
AAGAB
TIMM17A
SUMO1
VDAC1
CSNK2B
ZBTB43
TCP1
TBCA
CDKN3
ITGB1BP2
DAP3
MRP63
DRG1
RPL7L1
PELO
PDZRN3
DHX40
PHGDH
SRSF4
RNF114
CSDC2
TIPRL
CSTF2
SLC39A1
RGL1
RPLP0
DYNC1LI1
BIRC2
SCRN1
NPTN
TNFAIP1
CYB5R1
FAM177A1
SQSTM1
MCM3AP
GLB1
PTK2
AP3S1
GCAT
EEF2
MESDC2
ALPK3
TMTC3
CRYZ
LAMA4
USP16
MEIS2
NAP1L1
PTPRM
ADAM15
SAT1
BDH2
PSPH
ASPH
MCM6
ME1
ITGAV
MYL9
CNBP
MGST1
FEN1
CIRBP
MEF2C
BCAT2
CKAP2
CCT7
GOLGA2
TBRG4
HOOK2
MDM2
DPYSL2
CASP2
RBPJ
PLEKHA7
CYB5B
TES
HNRNPF
CASQ1
CCDC28B
TRAPPC11
SLC25A12
PRKAR1A
TSPAN3
MTHFD2
GYG2
SERPINH1
GSS
SLC16A12
GLOD4
EIF4G2
DYNLRB1
TOR1AIP2
PPIL4
MKRN1
EIF2A
SETDB1
ASAH1
RNF146
SRGAP1
H2AFY
RPL10
MGC2752
RNF5P1
RPUSD3
GTF3C6
C4orf27
CORO1C
CNST
LSM10
SMYD2
URGCP
LRRC8D
HIF1AN
CASC3
EMP2
STMN1
DPYSL4
LCLAT1
DUSP27
ELP5
MAPK6
TSG101
DDX1
RAB9B
POLR3GL
PKNOX1
ARPC1A
PTPN1
PARL
PHLDB2
LDHA
WDR43
C16orf45
TDG
LOC100131138
PDIA3
NDEL1
ZNF436
TMEM120A
CIAPIN1
QARS
TCTN3
CELF1
EDIL3
HERPUD1
MYEOV2
RPL3
F2R
SLC25A44
WDR55
MED16
SUPV3L1
ITSN2
LAMA5
MTPN
GGA2
LUZP6
KAT5
GFM2
RHOC
FAM63A
TYK2
ILF3
SMS
SYNJ2BP
NRD1
GSTM3
PSMC1
CUL1
ACPL2
NUDT4P1
PITPNB
DPP7
RHNO1
DPH5
SORBS2
ACADVL
WFS1
THYN1
ABCE1
GART
SPCS1
PNKD
PBX1
SNRNP27
C20orf194
ITGB5
SLTM
B4GALT1
ANXA6
SEC31A
SUCLG1
C16orf13
TP53INP1
TMEM106B
GSTK1
DLST
NIPSNAP1
VLDLR
HMGCL
TSPYL4
RPL11
FKBP1A
PCBP4
ZC3H15
C6orf106
SKP1
NOTCH2
UBE2T
RAB5C
XPO4
NPPB
TMEM161A
MTRNR2L4
UQCRQ
MAP1S
PSEN1
RPL8
BZW1
HDDC2
CLTB
SYAP1
NCBP2
RSRC2
ZNF561
CCNC
MRPS24
PEBP1
CAPN3
FAM214B
EGLN3
IFT57
HSPB3
THRAP3
C14orf119
ALS2
ETFDH
DDX21
C5orf15
BEX4
CISD2
USP22
B2M
PITRM1
PIAS3
ILKAP
DDX41
PPP2CA
LARS
SMIM7
RHOT2
ZYX
ZBED1
COMMD5
NOP10
RPL36A
SPG21
HM13
HNRNPU
RPL30
DCTN2
MSH6
PRRC2C
RRAGB
C14orf1
SS18
DAB2
KLHL41
RBM14
TMSB10
PIK3R1
PRPSAP2
HLA-C
BLVRB
TMEM101
MYL12B
ISOC1
DHX30
SLC12A4
OBSL1
NKIRAS2
PNRC2
LTBP1
ZKSCAN3
ARHGEF7
PPIA
TCAIM
NDUFAF3
TCEB3
JMJD6
SAR1B
PPP3CA
SUPT6H
NANS
USP20
MARS
CHMP5
LAMTOR2
RABGEF1
TGOLN2
SRSF11
TPX2
CPSF6
GFM1
2015-03-06
DNAJC4
MSMO1
HERC3
DNAJC9
SUPT5H
STARD4
SCFD1
GTF3C2
CCNA2
KIAA0317
C10orf71
BCAP29
UBAC2
DIS3L2
SERINC3
SCAF8
TMEM245
HDGF
SND1
PSMD1
CDK10
HMGCS1
HNRNPA0
ANKRD17
LDB3
RPLP2
PLEKHB2
IFT122
TBC1D9B
MOB1B
SAFB
KIF13A
PLOD3
FLOT2
EML1
CXCL12
MRPS7
WASL
DSG2
POP4
SUN1
AIF1L
KLHL18
LMAN2
USP5
MPG
DBNL
GLRX
PMP22
TBC1D5
NDUFB9
NPM1
L3MBTL2
KIDINS220
RNF8
PRPF6
TMEM223
COX6B1
UBR1
LOC100506710
MDK
NPNT
PCCB
TUBA1C
CD320
SLC35E2B
GLT25D1
CD99
ATG4A
LNPEP
POLR2C
PIK3IP1
SCAMP2
GALNT18
MVD
GNS
TGFB1I1
KDM4A
RPL27A
COL4A6
WDR61
DNAJC10
CRKL
RPL18A
UBQLN2
PPP1R7
ARF4
NAE1
TMEM38B
SEC23B
EIF3F
ECH1
CLCC1
AP2S1
TBC1D7
CTNNB1
COPS4
PDHX
OBFC1
COX6A1
AASS
VPS18
C7orf60
RNF41
RGS3
DCTN1
ATP6V1G1
ASNSD1
MATN2
PSMA3
A2M
NDUFS3
FLOT1
MITF
SRSF10
NICN1
HADHA
MGAT5
RAB14
PERP
PPP1R11
APOL2
NARF
MRPL52
POLDIP2
NCKIPSD
NGRN
ATP6V0E2
DKK3
SLC35A5
PRDX1
RPS19BP1
CTDSPL2
CACUL1
CERCAM
IER3IP1
SGCB
FAM92A1
ZNF22
PRKAG2
CDK5RAP1
HNRNPH1
SMG7
MSS51
TMEM208
PSME1
PPP1R12A
ETS2
MTRNR2L5
COQ9
PCNP
XPO7
RRM2
CD47
COPS5
PHB2
TSNAX
ACAD10
HAGH
ZNF644
ZMYM2
TBC1D1
FARSB
FBXW5
ANKFY1
BCKDHB
SNX5
CDIP1
OLA1
EYA3
CALR
GBF1
POLR3A
RNF26
PDRG1
TCEB1
RSF1
RDH11
CYC1
FOXK1
MUL1
AAAS
NCLN
TNFRSF13B
WDR33
GBE1
KANSL2
TMEM222
WDR11
SNCA
TADA3
BBS4
PHC1
TUBB6
ATP6V0E1
XRCC5
DHCR7
ALDH9A1
ADCK4
LSM12
GRWD1
IGBP1
PITPNM1
COMMD4
PSMD13
RBX1
CDK5
AACS
NDUFS1
TPM2
BTF3L4
KDELR1
LINC00674
RNF19A
KLHDC3
NUDT4
TMEM256
PUM1
SLC38A2
EMC7
STAG2
NDUFAF4
ARFGAP1
TRIM5
ALDH2
BCAM
NUDCD3
GCN1L1
REEP3
CYP51A1
TNFRSF1A
PRC1
TUBGCP2
ST5
WDR48
EEF1A1
ZFAS1
PSMA5
CENPN
EMD
PMPCB
HAR1A
DDX49
STT3A
FRMD5
SUGT1
DDX39A
BRAP
ROBO1
MCM3
UBE2E2
CNDP2
STBD1
SYNPO2L
PRMT7
GNB2L1
LRRFIP2
VAMP7
SSNA1
AP2M1
TCEA1
ELOF1
PLRG1
SHMT2
ZFP106
SMARCE1
ADRM1
MGAT1
WDR20
RPL24
BMP5
TSEN15
UBL4A
PDLIM7
RCN1
SUPT20H
WBP1L
ARMC1
HMGB2
WDR47
S1PR1
ARMC6
CCDC132
KXD1
ILK
ARMCX2
CKAP5
SFXN1
VIPAS39
HSPA9
USP3
CHTOP
CHMP1A
ABHD16A
BEX2
CYB5R3
COQ5
LRRC42
C11orf58
MRPL22
LARP1
CREB3
GCSH
RPS29
SSR3
GNAS
SF3B14
TMEM19
HYOU1
SRCAP
TP53
P4HA2
AKR1A1
PIK3R4
KANK2
OSTM1
C11orf24
LARS2
TRAP1
SLC29A1
ERI3
SYNGR1
ATIC
LOC401397
ARPP19
TIMM10
CYCS
UXS1
SPIN1
TMEM185A
N4BP2L2
ARPC3
PPM1D
VAPA
RUVBL2
ZC4H2
SPOP
UQCR11
ASNS
PHKG2
SNAP29
ZKSCAN8
SKA2
DCTN3
COA1
FYTTD1
LYRM4
CREM
MICAL2
TYMS
RUNX1T1
RBMS1
DDAH2
DCAF5
SRP14
EFTUD2
COG2
ACOT9
SARS2
CD59
PAAF1
DDOST
ARPC2
MSRB3
RB1
B4GALT3
PCMTD1
NUDT5
FARSA
ALG8
NOMO2
PARP1
NIT2
METTL23
SUMF2
PRDX6
ADD1
HMGN3
ATP5D
NUP210
GUK1
HNRNPA1
AQP1
GPR22
MCAM
CARKD
RAB2A
PTCD3
LTBP3
FAR1
H3F3B
SMCR7L
NADSYN1
USP14
UBQLN1
MIR22HG
CD81
SRPX
CDC5L
NOL6
SCAP
IMPA1
TSPO
KIF5B
ANXA7
CLDN12
GALNS
MRPS16
GAS5
RPL19
EXOSC1
INSR
PTP4A1
EIF1AD
ANKRD10
MSANTD4
SPCS2
MRPS15
AKIP1
SLC35B1
MYLK
NSA2
ASS1
TXNRD1
C18orf25
PCGF3
CYB5A
UBE4B
METTL22
CKS1B
LIG1
CHMP6
UBE2D3
AP1M1
MTX2
OTUB1
PRICKLE2
NUP214
HDHD2
RPP25L
SLC38A7
EMC1
TJP1
TRAPPC5
BTG2
ATE1
SLC22A18
HSPA4
GEM
C12orf57
DNPEP
HUWE1
TRIM37
HSPG2
UPP1
QPRT
RBM39
ATP5I
IDS
HSBP1
RNF6
ATG3
ABCC5
RPRD1B
MRPS25
PPIL2
SGMS1
ID3
RABGGTA
REEP5
FCGRT
SPTLC1
CHD4
ADAM17
UFSP2
PREP
TARDBP
NCSTN
DARS2
NCOR1
WSB2
RNF14
POPDC2
USP13
RTFDC1
FAM212B
RPL23
JAK2
GOLIM4
INPPL1
MNF1
CLIP4
KPNA3
NDRG3
NPRL2
KIF2C
EFR3A
MYOM2
PCBD1
UBE2K
MSTO1
ATAD1
EPN2
MROH1
RBBP4
ST6GALNAC4
MAGED1
HSF1
TMEM109
EXTL3
CMC2
DNAJB9
KLHL30
EIF1
THOC5
RASSF1
CST3
DYNLL1
GAMT
FARP1
FLYWCH2
TMA7
PNPLA6
WDR45B
MGST2
NASP
NDUFB1
NR1H2
OAZ1
RBM12
PTTG1
PUF60
DDX27
VBP1
UBXN1
TCTN1
C17orf70
INPP4B
SNRPB
CTBP1
CHID1
PDK2
LRRC39
MTPAP
COX7A2
MTUS1
POPDC3
PLEKHA5
TNNI3K
ANAPC15
AMPD2
KBTBD6
YARS
ARL1
SEMA3C
PRPF40A
ZFR
UFM1
VPS36
NAGK
CNOT11
QSOX1
TRMT1
CHCHD6
[truncated: 4,329 more rows]
