# Supplementary material for: Geometry-dependent functional changes in iPSC-derived cardiomyocytes probed by functional imaging and RNA sequencing
Source: PLoS One. 2017 Mar 23;12(3):e0172671. doi: 10.1371/journal.pone.0172671 (PMC5363803; doi:10.1371/journal.pone.0172671)
Supplement: S3 Table — (XLSX) [file pone.0172671.s018.xlsx]

## Sheet: Small_Islands_FUNCTION
GO Term	Description	P-value	FDR q-value	Enrichment	N	B	n	b	Genes
GO:0005539	glycosaminoglycan binding	5.76e-09	1.71e-05	14.81	6054	46	80	9	[CTGF - connective tissue growth factor, NRP2 - neuropilin 2, SERPINE2 - serpin peptidase inhibitor, clade e (nexin, plasminogen activator inhibitor type 1), member 2, FN1 - fibronectin 1, THBS1 - thrombospondin 1, HAPLN1 - hyaluronan and proteoglycan link protein 1, FSTL1 - follistatin-like 1, VCAN - versican, FGF12 - fibroblast growth factor 12]
GO:0008201	heparin binding	5.9e-07	0.000878	13.58	6054	39	80	7	[CTGF - connective tissue growth factor, NRP2 - neuropilin 2, SERPINE2 - serpin peptidase inhibitor, clade e (nexin, plasminogen activator inhibitor type 1), member 2, FN1 - fibronectin 1, THBS1 - thrombospondin 1, FSTL1 - follistatin-like 1, FGF12 - fibroblast growth factor 12]
GO:0005201	extracellular matrix structural constituent	8.22e-07	0.000815	17.46	6054	26	80	6	[COL1A1 - collagen, type i, alpha 1, COL2A1 - collagen, type ii, alpha 1, COL4A1 - collagen, type iv, alpha 1, FBN1 - fibrillin 1, COL4A2 - collagen, type iv, alpha 2, FBLN2 - fibulin 2]
GO:0019838	growth factor binding	1.19e-06	0.000882	12.32	6054	43	80	7	[COL1A1 - collagen, type i, alpha 1, CTGF - connective tissue growth factor, NRP2 - neuropilin 2, COL2A1 - collagen, type ii, alpha 1, THBS1 - thrombospondin 1, COL4A1 - collagen, type iv, alpha 1, IGFBP3 - insulin-like growth factor binding protein 3]
GO:0005509	calcium ion binding	7.41e-05	0.0441	4.43	6054	171	80	10	[ANXA2 - annexin a2, CDH11 - cadherin 11, type 2, ob-cadherin (osteoblast), THBS1 - thrombospondin 1, ANXA1 - annexin a1, FSTL1 - follistatin-like 1, SPARC - secreted protein, acidic, cysteine-rich (osteonectin), VCAN - versican, FBN1 - fibrillin 1, FBLN2 - fibulin 2, S100A10 - s100 calcium binding protein a10]
GO:0048407	platelet-derived growth factor binding	0.000119	0.0588	28.38	6054	8	80	3	[COL1A1 - collagen, type i, alpha 1, COL2A1 - collagen, type ii, alpha 1, COL4A1 - collagen, type iv, alpha 1]
GO:1901681	sulfur compound binding	0.000125	0.0533	6.16	6054	86	80	7	[CTGF - connective tissue growth factor, NRP2 - neuropilin 2, SERPINE2 - serpin peptidase inhibitor, clade e (nexin, plasminogen activator inhibitor type 1), member 2, FN1 - fibronectin 1, THBS1 - thrombospondin 1, FSTL1 - follistatin-like 1, FGF12 - fibroblast growth factor 12]
GO:0005518	collagen binding	0.000143	0.053	14.41	6054	21	80	4	[FN1 - fibronectin 1, ITGA11 - integrin, alpha 11, THBS1 - thrombospondin 1, SPARC - secreted protein, acidic, cysteine-rich (osteonectin)]
GO:0004252	serine-type endopeptidase activity	0.000173	0.0571	13.76	6054	22	80	4	[MMP2 - matrix metallopeptidase 2 (gelatinase a, 72kda gelatinase, 72kda type iv collagenase), CORIN - corin, serine peptidase, CTSC - cathepsin c, PRSS23 - protease, serine, 23]
GO:0005102	receptor binding	0.000302	0.0899	2.72	6054	417	80	15	[RABEP1 - rabaptin, rab gtpase binding effector protein 1, SERPINE2 - serpin peptidase inhibitor, clade e (nexin, plasminogen activator inhibitor type 1), member 2, FN1 - fibronectin 1, UCHL1 - ubiquitin carboxyl-terminal esterase l1 (ubiquitin thiolesterase), SIPA1L1 - signal-induced proliferation-associated 1 like 1, CFLAR - casp8 and fadd-like apoptosis regulator, FGF12 - fibroblast growth fac…
GO:0005178	integrin binding	0.000319	0.0862	8.23	6054	46	80	5	[CTGF - connective tissue growth factor, FN1 - fibronectin 1, THBS1 - thrombospondin 1, VCAM1 - vascular cell adhesion molecule 1, FBN1 - fibrillin 1]
GO:0043167	ion binding	0.00043	0.107	1.57	6054	1982	80	41	[TIMP3 - timp metallopeptidase inhibitor 3, FN1 - fibronectin 1, COL18A1 - collagen, type xviii, alpha 1, ORC4 - origin recognition complex, subunit 4, FGF12 - fibroblast growth factor 12, MYH6 - myosin, heavy chain 6, cardiac muscle, alpha, COL1A1 - collagen, type i, alpha 1, CTGF - connective tissue growth factor, NRP2 - neuropilin 2, COL2A1 - collagen, type ii, alpha 1, ITGA11 - integrin, alph…
GO:0016641	oxidoreductase activity, acting on the CH-NH2 group of donors, oxygen as acceptor	0.000513	0.117	50.45	6054	3	80	2	[LOX - lysyl oxidase, VCAM1 - vascular cell adhesion molecule 1]
GO:0030023	extracellular matrix constituent conferring elasticity	0.000513	0.109	50.45	6054	3	80	2	[COL4A1 - collagen, type iv, alpha 1, FBN1 - fibrillin 1]
GO:0019834	phospholipase A2 inhibitor activity	0.000513	0.102	50.45	6054	3	80	2	[ANXA2 - annexin a2, ANXA1 - annexin a1]
GO:0001968	fibronectin binding	0.000578	0.107	17.46	6054	13	80	3	[CTGF - connective tissue growth factor, THBS1 - thrombospondin 1, IGFBP3 - insulin-like growth factor binding protein 3]
GO:0042802	identical protein binding	0.00059	0.103	2.46	6054	493	80	16	[RABEP1 - rabaptin, rab gtpase binding effector protein 1, COL18A1 - collagen, type xviii, alpha 1, EPHA4 - eph receptor a4, S100A10 - s100 calcium binding protein a10, MYH6 - myosin, heavy chain 6, cardiac muscle, alpha, COL1A1 - collagen, type i, alpha 1, SUMF1 - sulfatase modifying factor 1, ACTB - actin, beta, INHBA - inhibin, beta a, COL2A1 - collagen, type ii, alpha 1, THBS1 - thrombospondi…
GO:0008236	serine-type peptidase activity	0.000767	0.127	9.46	6054	32	80	4	[MMP2 - matrix metallopeptidase 2 (gelatinase a, 72kda gelatinase, 72kda type iv collagenase), CORIN - corin, serine peptidase, CTSC - cathepsin c, PRSS23 - protease, serine, 23]
GO:0017171	serine hydrolase activity	0.000767	0.12	9.46	6054	32	80	4	[MMP2 - matrix metallopeptidase 2 (gelatinase a, 72kda gelatinase, 72kda type iv collagenase), CORIN - corin, serine peptidase, CTSC - cathepsin c, PRSS23 - protease, serine, 23]
GO:0008083	growth factor activity	0.00097	0.144	8.9	6054	34	80	4	[CTGF - connective tissue growth factor, INHBA - inhibin, beta a, RABEP1 - rabaptin, rab gtpase binding effector protein 1, FGF12 - fibroblast growth factor 12]

## Sheet: Small_Islands_COMPONENT
GO Term	Description	P-value	FDR q-value	Enrichment	N	B	n	b	Genes
GO:0005576	extracellular region	1.71e-18	2.36e-15	8.27	6054	247	80	27	[FN1 - fibronectin 1, HAPLN1 - hyaluronan and proteoglycan link protein 1, COL18A1 - collagen, type xviii, alpha 1, CTGF - connective tissue growth factor, COL1A1 - collagen, type i, alpha 1, INHBA - inhibin, beta a, NRP2 - neuropilin 2, COL2A1 - collagen, type ii, alpha 1, COL4A1 - collagen, type iv, alpha 1, FSTL1 - follistatin-like 1, SPARC - secreted protein, acidic, cysteine-rich (osteonecti…
GO:0031012	extracellular matrix	4.65e-16	3.22e-13	13.22	6054	103	80	18	[MMP2 - matrix metallopeptidase 2 (gelatinase a, 72kda gelatinase, 72kda type iv collagenase), LOX - lysyl oxidase, COL8A1 - collagen, type viii, alpha 1, SERPINE2 - serpin peptidase inhibitor, clade e (nexin, plasminogen activator inhibitor type 1), member 2, TIMP3 - timp metallopeptidase inhibitor 3, FN1 - fibronectin 1, HAPLN1 - hyaluronan and proteoglycan link protein 1, COL18A1 - collagen, t…
GO:0005615	extracellular space	2.52e-15	1.16e-12	6.98	6054	271	80	25	[TIMP3 - timp metallopeptidase inhibitor 3, FN1 - fibronectin 1, COL18A1 - collagen, type xviii, alpha 1, FGF12 - fibroblast growth factor 12, CTGF - connective tissue growth factor, COL1A1 - collagen, type i, alpha 1, INHBA - inhibin, beta a, COL2A1 - collagen, type ii, alpha 1, FSTL1 - follistatin-like 1, SPARC - secreted protein, acidic, cysteine-rich (osteonectin), ITM2B - integral membrane p…
GO:0044420	extracellular matrix component	6.41e-11	2.22e-08	15.42	6054	54	80	11	[COL1A1 - collagen, type i, alpha 1, COL8A1 - collagen, type viii, alpha 1, ANXA2 - annexin a2, TIMP3 - timp metallopeptidase inhibitor 3, COL2A1 - collagen, type ii, alpha 1, FN1 - fibronectin 1, COL4A1 - collagen, type iv, alpha 1, SPARC - secreted protein, acidic, cysteine-rich (osteonectin), COL18A1 - collagen, type xviii, alpha 1, FBN1 - fibrillin 1, COL4A2 - collagen, type iv, alpha 2]
GO:0005581	collagen trimer	5.4e-09	1.5e-06	25.22	6054	21	80	7	[COL1A1 - collagen, type i, alpha 1, LOX - lysyl oxidase, COL8A1 - collagen, type viii, alpha 1, COL2A1 - collagen, type ii, alpha 1, COL4A1 - collagen, type iv, alpha 1, COL18A1 - collagen, type xviii, alpha 1, COL4A2 - collagen, type iv, alpha 2]
GO:0005604	basement membrane	1.1e-07	2.53e-05	17.09	6054	31	80	7	[ANXA2 - annexin a2, TIMP3 - timp metallopeptidase inhibitor 3, COL2A1 - collagen, type ii, alpha 1, COL4A1 - collagen, type iv, alpha 1, SPARC - secreted protein, acidic, cysteine-rich (osteonectin), COL18A1 - collagen, type xviii, alpha 1, FBN1 - fibrillin 1]
GO:0005578	proteinaceous extracellular matrix	1.9e-07	3.75e-05	12.36	6054	49	80	8	[LOX - lysyl oxidase, MMP2 - matrix metallopeptidase 2 (gelatinase a, 72kda gelatinase, 72kda type iv collagenase), CTGF - connective tissue growth factor, TIMP3 - timp metallopeptidase inhibitor 3, HAPLN1 - hyaluronan and proteoglycan link protein 1, VCAN - versican, FBN1 - fibrillin 1, FBLN2 - fibulin 2]
GO:0044421	extracellular region part	5.67e-07	9.8e-05	2.05	6054	1478	80	40	[TIMP3 - timp metallopeptidase inhibitor 3, FN1 - fibronectin 1, HAPLN1 - hyaluronan and proteoglycan link protein 1, COL18A1 - collagen, type xviii, alpha 1, F11R - f11 receptor, FGF12 - fibroblast growth factor 12, PRSS23 - protease, serine, 23, COL1A1 - collagen, type i, alpha 1, CTGF - connective tissue growth factor, INHBA - inhibin, beta a, COL2A1 - collagen, type ii, alpha 1, FSTL1 - folli…
GO:0005788	endoplasmic reticulum lumen	1.28e-06	0.000197	8.11	6054	84	80	9	[SUMF1 - sulfatase modifying factor 1, COL1A1 - collagen, type i, alpha 1, COL8A1 - collagen, type viii, alpha 1, DNAJB11 - dnaj (hsp40) homolog, subfamily b, member 11, COL2A1 - collagen, type ii, alpha 1, THBS1 - thrombospondin 1, COL4A1 - collagen, type iv, alpha 1, COL18A1 - collagen, type xviii, alpha 1, COL4A2 - collagen, type iv, alpha 2]
GO:0044459	plasma membrane part	2.11e-06	0.000292	3.07	6054	518	80	21	[SERPINE2 - serpin peptidase inhibitor, clade e (nexin, plasminogen activator inhibitor type 1), member 2, FN1 - fibronectin 1, SIPA1L1 - signal-induced proliferation-associated 1 like 1, CFLAR - casp8 and fadd-like apoptosis regulator, EPHB3 - eph receptor b3, EPHA4 - eph receptor a4, SLC22A23 - solute carrier family 22, member 23, S100A10 - s100 calcium binding protein a10, CTSV - cathepsin v, …
GO:0098642	network-forming collagen trimer	2.18e-05	0.00274	45.4	6054	5	80	3	[COL8A1 - collagen, type viii, alpha 1, COL4A1 - collagen, type iv, alpha 1, COL4A2 - collagen, type iv, alpha 2]
GO:0098651	basement membrane collagen trimer	2.18e-05	0.00251	45.4	6054	5	80	3	[COL8A1 - collagen, type viii, alpha 1, COL4A1 - collagen, type iv, alpha 1, COL4A2 - collagen, type iv, alpha 2]
GO:0031091	platelet alpha granule	2.18e-05	0.00232	45.4	6054	5	80	3	[SERPINE2 - serpin peptidase inhibitor, clade e (nexin, plasminogen activator inhibitor type 1), member 2, THBS1 - thrombospondin 1, SPARC - secreted protein, acidic, cysteine-rich (osteonectin)]
GO:0009897	external side of plasma membrane	0.000144	0.0142	9.7	6054	39	80	5	[THBS1 - thrombospondin 1, ANTXR2 - anthrax toxin receptor 2, VCAM1 - vascular cell adhesion molecule 1, ALCAM - activated leukocyte cell adhesion molecule, CTSV - cathepsin v]
GO:0019897	extrinsic component of plasma membrane	0.000246	0.0227	12.61	6054	24	80	4	[ANXA2 - annexin a2, SERPINE2 - serpin peptidase inhibitor, clade e (nexin, plasminogen activator inhibitor type 1), member 2, RAC1 - ras-related c3 botulinum toxin substrate 1 (rho family, small gtp binding protein rac1), S100A10 - s100 calcium binding protein a10]
GO:0005577	fibrinogen complex	0.000513	0.0444	50.45	6054	3	80	2	[FN1 - fibronectin 1, THBS1 - thrombospondin 1]
GO:0097433	dense body	0.000513	0.0418	50.45	6054	3	80	2	[ACTB - actin, beta, ACTG1 - actin, gamma 1]
GO:0030016	myofibril	0.000728	0.056	16.22	6054	14	80	3	[CALD1 - caldesmon 1, ACTG1 - actin, gamma 1, MYH6 - myosin, heavy chain 6, cardiac muscle, alpha]
GO:0044432	endoplasmic reticulum part	0.000785	0.0572	2.39	6054	506	80	16	[COL8A1 - collagen, type viii, alpha 1, SERP1 - stress-associated endoplasmic reticulum protein 1, UCHL1 - ubiquitin carboxyl-terminal esterase l1 (ubiquitin thiolesterase), COL18A1 - collagen, type xviii, alpha 1, COL4A2 - collagen, type iv, alpha 2, COL1A1 - collagen, type i, alpha 1, SUMF1 - sulfatase modifying factor 1, DNAJB11 - dnaj (hsp40) homolog, subfamily b, member 11, COL2A1 - collagen…
GO:0043233	organelle lumen	0.000817	0.0565	2.72	6054	362	80	13	[COL8A1 - collagen, type viii, alpha 1, FN1 - fibronectin 1, COL18A1 - collagen, type xviii, alpha 1, COL4A2 - collagen, type iv, alpha 2, CTSV - cathepsin v, COL1A1 - collagen, type i, alpha 1, SUMF1 - sulfatase modifying factor 1, DNAJB11 - dnaj (hsp40) homolog, subfamily b, member 11, COL2A1 - collagen, type ii, alpha 1, THBS1 - thrombospondin 1, COL4A1 - collagen, type iv, alpha 1, SPARC - se…
GO:0030141	secretory granule	0.000869	0.0573	6.64	6054	57	80	5	[COL1A1 - collagen, type i, alpha 1, SERPINE2 - serpin peptidase inhibitor, clade e (nexin, plasminogen activator inhibitor type 1), member 2, THBS1 - thrombospondin 1, SPARC - secreted protein, acidic, cysteine-rich (osteonectin), CTSV - cathepsin v]
GO:0031982	vesicle	0.000938	0.059	1.65	6054	1511	80	33	[RABEP1 - rabaptin, rab gtpase binding effector protein 1, TIMP3 - timp metallopeptidase inhibitor 3, FN1 - fibronectin 1, F11R - f11 receptor, COL18A1 - collagen, type xviii, alpha 1, PRSS23 - protease, serine, 23, COL1A1 - collagen, type i, alpha 1, FSTL1 - follistatin-like 1, SPARC - secreted protein, acidic, cysteine-rich (osteonectin), ITM2B - integral membrane protein 2b, AMOTL2 - angiomoti…

## Sheet: Small_Islands_PROCESS
GO Term	Description	P-value	FDR q-value	Enrichment	N	B	n	b	Genes
GO:0030198	extracellular matrix organization	8.13e-16	8.41e-12	10.58	6054	143	80	20	[MMP2 - matrix metallopeptidase 2 (gelatinase a, 72kda gelatinase, 72kda type iv collagenase), LOX - lysyl oxidase, COL8A1 - collagen, type viii, alpha 1, FN1 - fibronectin 1, HAPLN1 - hyaluronan and proteoglycan link protein 1, COL18A1 - collagen, type xviii, alpha 1, F11R - f11 receptor, COL4A2 - collagen, type iv, alpha 2, CTSV - cathepsin v, COL1A1 - collagen, type i, alpha 1, ANXA2 - annexin…
GO:0043062	extracellular structure organization	8.13e-16	4.2e-12	10.58	6054	143	80	20	[MMP2 - matrix metallopeptidase 2 (gelatinase a, 72kda gelatinase, 72kda type iv collagenase), LOX - lysyl oxidase, COL8A1 - collagen, type viii, alpha 1, FN1 - fibronectin 1, HAPLN1 - hyaluronan and proteoglycan link protein 1, F11R - f11 receptor, COL18A1 - collagen, type xviii, alpha 1, COL4A2 - collagen, type iv, alpha 2, CTSV - cathepsin v, COL1A1 - collagen, type i, alpha 1, ANXA2 - annexin…
GO:0007155	cell adhesion	4.05e-11	1.4e-07	6.03	6054	251	80	20	[COL8A1 - collagen, type viii, alpha 1, FN1 - fibronectin 1, HAPLN1 - hyaluronan and proteoglycan link protein 1, F11R - f11 receptor, COL18A1 - collagen, type xviii, alpha 1, EPHB3 - eph receptor b3, EPHA4 - eph receptor a4, CTGF - connective tissue growth factor, ACTB - actin, beta, NRP2 - neuropilin 2, FBLIM1 - filamin binding lim protein 1, CDH11 - cadherin 11, type 2, ob-cadherin (osteoblast…
GO:0022610	biological adhesion	5.03e-11	1.3e-07	5.96	6054	254	80	20	[COL8A1 - collagen, type viii, alpha 1, FN1 - fibronectin 1, HAPLN1 - hyaluronan and proteoglycan link protein 1, F11R - f11 receptor, COL18A1 - collagen, type xviii, alpha 1, EPHB3 - eph receptor b3, EPHA4 - eph receptor a4, CTGF - connective tissue growth factor, ACTB - actin, beta, NRP2 - neuropilin 2, FBLIM1 - filamin binding lim protein 1, CDH11 - cadherin 11, type 2, ob-cadherin (osteoblast…
GO:0044707	single-multicellular organism process	1.42e-10	2.93e-07	3.14	6054	820	80	34	[TIMP3 - timp metallopeptidase inhibitor 3, SERP1 - stress-associated endoplasmic reticulum protein 1, FN1 - fibronectin 1, COL18A1 - collagen, type xviii, alpha 1, F11R - f11 receptor, FGF12 - fibroblast growth factor 12, ARID5B - at rich interactive domain 5b (mrf1-like), MYH6 - myosin, heavy chain 6, cardiac muscle, alpha, COL1A1 - collagen, type i, alpha 1, CTGF - connective tissue growth fac…
GO:0032501	multicellular organismal process	1.68e-10	2.89e-07	3.12	6054	825	80	34	[TIMP3 - timp metallopeptidase inhibitor 3, SERP1 - stress-associated endoplasmic reticulum protein 1, FN1 - fibronectin 1, COL18A1 - collagen, type xviii, alpha 1, F11R - f11 receptor, FGF12 - fibroblast growth factor 12, ARID5B - at rich interactive domain 5b (mrf1-like), MYH6 - myosin, heavy chain 6, cardiac muscle, alpha, COL1A1 - collagen, type i, alpha 1, CTGF - connective tissue growth fac…
GO:0022617	extracellular matrix disassembly	2.53e-10	3.74e-07	16.45	6054	46	80	10	[MMP2 - matrix metallopeptidase 2 (gelatinase a, 72kda gelatinase, 72kda type iv collagenase), COL1A1 - collagen, type i, alpha 1, COL8A1 - collagen, type viii, alpha 1, COL2A1 - collagen, type ii, alpha 1, FN1 - fibronectin 1, COL4A1 - collagen, type iv, alpha 1, COL18A1 - collagen, type xviii, alpha 1, FBN1 - fibrillin 1, COL4A2 - collagen, type iv, alpha 2, CTSV - cathepsin v]
GO:0048856	anatomical structure development	8.87e-10	1.15e-06	3.02	6054	828	80	33	[TIMP3 - timp metallopeptidase inhibitor 3, SERP1 - stress-associated endoplasmic reticulum protein 1, HAPLN1 - hyaluronan and proteoglycan link protein 1, F11R - f11 receptor, FGF12 - fibroblast growth factor 12, ARID5B - at rich interactive domain 5b (mrf1-like), MYH6 - myosin, heavy chain 6, cardiac muscle, alpha, COL1A1 - collagen, type i, alpha 1, CTGF - connective tissue growth factor, INHB…
GO:0006928	movement of cell or subcellular component	1.25e-09	1.44e-06	3.89	6054	486	80	25	[FN1 - fibronectin 1, F11R - f11 receptor, ARID5B - at rich interactive domain 5b (mrf1-like), MYH6 - myosin, heavy chain 6, cardiac muscle, alpha, CTGF - connective tissue growth factor, COL1A1 - collagen, type i, alpha 1, NRP2 - neuropilin 2, COL2A1 - collagen, type ii, alpha 1, ITGA11 - integrin, alpha 11, COL4A1 - collagen, type iv, alpha 1, MMP2 - matrix metallopeptidase 2 (gelatinase a, 72k…
GO:0032502	developmental process	1.35e-09	1.39e-06	2.32	6054	1436	80	44	[TIMP3 - timp metallopeptidase inhibitor 3, SERP1 - stress-associated endoplasmic reticulum protein 1, FN1 - fibronectin 1, HAPLN1 - hyaluronan and proteoglycan link protein 1, COL18A1 - collagen, type xviii, alpha 1, F11R - f11 receptor, FGF12 - fibroblast growth factor 12, ARID5B - at rich interactive domain 5b (mrf1-like), MYH6 - myosin, heavy chain 6, cardiac muscle, alpha, COL1A1 - collagen,…
GO:0044767	single-organism developmental process	6.88e-09	6.47e-06	2.33	6054	1329	80	41	[TIMP3 - timp metallopeptidase inhibitor 3, SERP1 - stress-associated endoplasmic reticulum protein 1, FN1 - fibronectin 1, COL18A1 - collagen, type xviii, alpha 1, F11R - f11 receptor, FGF12 - fibroblast growth factor 12, ARID5B - at rich interactive domain 5b (mrf1-like), MYH6 - myosin, heavy chain 6, cardiac muscle, alpha, COL1A1 - collagen, type i, alpha 1, CTGF - connective tissue growth fac…
GO:0009653	anatomical structure morphogenesis	3.02e-08	2.6e-05	3.94	6054	403	80	21	[MMP2 - matrix metallopeptidase 2 (gelatinase a, 72kda gelatinase, 72kda type iv collagenase), COL8A1 - collagen, type viii, alpha 1, SERP1 - stress-associated endoplasmic reticulum protein 1, SERPINE2 - serpin peptidase inhibitor, clade e (nexin, plasminogen activator inhibitor type 1), member 2, FN1 - fibronectin 1, COL18A1 - collagen, type xviii, alpha 1, EPHB3 - eph receptor b3, ARID5B - at r…
GO:0048731	system development	3.6e-08	2.86e-05	6.2	6054	171	80	14	[SERP1 - stress-associated endoplasmic reticulum protein 1, TIMP3 - timp metallopeptidase inhibitor 3, HAPLN1 - hyaluronan and proteoglycan link protein 1, FGF12 - fibroblast growth factor 12, EPHB3 - eph receptor b3, COL1A1 - collagen, type i, alpha 1, INHBA - inhibin, beta a, UGT8 - udp glycosyltransferase 8, COL2A1 - collagen, type ii, alpha 1, CDH11 - cadherin 11, type 2, ob-cadherin (osteobl…
GO:0030574	collagen catabolic process	3.87e-08	2.86e-05	19.62	6054	27	80	7	[MMP2 - matrix metallopeptidase 2 (gelatinase a, 72kda gelatinase, 72kda type iv collagenase), COL1A1 - collagen, type i, alpha 1, COL8A1 - collagen, type viii, alpha 1, COL2A1 - collagen, type ii, alpha 1, COL4A1 - collagen, type iv, alpha 1, COL18A1 - collagen, type xviii, alpha 1, COL4A2 - collagen, type iv, alpha 2]
GO:0044243	multicellular organismal catabolic process	5.11e-08	3.52e-05	18.92	6054	28	80	7	[MMP2 - matrix metallopeptidase 2 (gelatinase a, 72kda gelatinase, 72kda type iv collagenase), COL1A1 - collagen, type i, alpha 1, COL8A1 - collagen, type viii, alpha 1, COL2A1 - collagen, type ii, alpha 1, COL4A1 - collagen, type iv, alpha 1, COL18A1 - collagen, type xviii, alpha 1, COL4A2 - collagen, type iv, alpha 2]
GO:0001525	angiogenesis	1.15e-07	7.41e-05	9.01	6054	84	80	10	[MMP2 - matrix metallopeptidase 2 (gelatinase a, 72kda gelatinase, 72kda type iv collagenase), CTGF - connective tissue growth factor, COL8A1 - collagen, type viii, alpha 1, NRP2 - neuropilin 2, ANXA2 - annexin a2, FN1 - fibronectin 1, THBS1 - thrombospondin 1, COL18A1 - collagen, type xviii, alpha 1, COL4A2 - collagen, type iv, alpha 2, EPHB3 - eph receptor b3]
GO:0032963	collagen metabolic process	1.39e-07	8.46e-05	16.55	6054	32	80	7	[MMP2 - matrix metallopeptidase 2 (gelatinase a, 72kda gelatinase, 72kda type iv collagenase), COL1A1 - collagen, type i, alpha 1, COL8A1 - collagen, type viii, alpha 1, COL2A1 - collagen, type ii, alpha 1, COL4A1 - collagen, type iv, alpha 1, COL18A1 - collagen, type xviii, alpha 1, COL4A2 - collagen, type iv, alpha 2]
GO:0044259	multicellular organismal macromolecule metabolic process	1.75e-07	0.0001	16.05	6054	33	80	7	[MMP2 - matrix metallopeptidase 2 (gelatinase a, 72kda gelatinase, 72kda type iv collagenase), COL1A1 - collagen, type i, alpha 1, COL8A1 - collagen, type viii, alpha 1, COL2A1 - collagen, type ii, alpha 1, COL4A1 - collagen, type iv, alpha 1, COL18A1 - collagen, type xviii, alpha 1, COL4A2 - collagen, type iv, alpha 2]
GO:0044236	multicellular organismal metabolic process	2.69e-07	0.000147	15.14	6054	35	80	7	[MMP2 - matrix metallopeptidase 2 (gelatinase a, 72kda gelatinase, 72kda type iv collagenase), COL1A1 - collagen, type i, alpha 1, COL8A1 - collagen, type viii, alpha 1, COL2A1 - collagen, type ii, alpha 1, COL4A1 - collagen, type iv, alpha 1, COL18A1 - collagen, type xviii, alpha 1, COL4A2 - collagen, type iv, alpha 2]
GO:0016477	cell migration	4.71e-07	0.000244	5.04	6054	210	80	14	[FN1 - fibronectin 1, F11R - f11 receptor, EPHB3 - eph receptor b3, ARID5B - at rich interactive domain 5b (mrf1-like), EPHA4 - eph receptor a4, COL1A1 - collagen, type i, alpha 1, CTGF - connective tissue growth factor, THBS1 - thrombospondin 1, ITGA11 - integrin, alpha 11, ANXA1 - annexin a1, RAC1 - ras-related c3 botulinum toxin substrate 1 (rho family, small gtp binding protein rac1), RTN4 - …
GO:0035987	endodermal cell differentiation	6.48e-07	0.000319	27.03	6054	14	80	5	[MMP2 - matrix metallopeptidase 2 (gelatinase a, 72kda gelatinase, 72kda type iv collagenase), INHBA - inhibin, beta a, COL8A1 - collagen, type viii, alpha 1, FN1 - fibronectin 1, COL4A2 - collagen, type iv, alpha 2]
GO:0048869	cellular developmental process	6.99e-07	0.000329	2.76	6054	714	80	26	[FN1 - fibronectin 1, COL18A1 - collagen, type xviii, alpha 1, F11R - f11 receptor, ARID5B - at rich interactive domain 5b (mrf1-like), MYH6 - myosin, heavy chain 6, cardiac muscle, alpha, CTGF - connective tissue growth factor, COL1A1 - collagen, type i, alpha 1, INHBA - inhibin, beta a, COL2A1 - collagen, type ii, alpha 1, ITGA11 - integrin, alpha 11, COL4A1 - collagen, type iv, alpha 1, MMP2 -…
GO:0048870	cell motility	7.87e-07	0.000354	4.84	6054	219	80	14	[FN1 - fibronectin 1, F11R - f11 receptor, EPHB3 - eph receptor b3, ARID5B - at rich interactive domain 5b (mrf1-like), EPHA4 - eph receptor a4, COL1A1 - collagen, type i, alpha 1, CTGF - connective tissue growth factor, THBS1 - thrombospondin 1, ITGA11 - integrin, alpha 11, ANXA1 - annexin a1, RAC1 - ras-related c3 botulinum toxin substrate 1 (rho family, small gtp binding protein rac1), RTN4 - …
GO:0001503	ossification	1.05e-06	0.00045	16.82	6054	27	80	6	[MMP2 - matrix metallopeptidase 2 (gelatinase a, 72kda gelatinase, 72kda type iv collagenase), CTGF - connective tissue growth factor, COL1A1 - collagen, type i, alpha 1, CDH11 - cadherin 11, type 2, ob-cadherin (osteoblast), COL2A1 - collagen, type ii, alpha 1, SPARC - secreted protein, acidic, cysteine-rich (osteonectin)]
GO:0048013	ephrin receptor signaling pathway	2.22e-06	0.000917	11.27	6054	47	80	7	[MMP2 - matrix metallopeptidase 2 (gelatinase a, 72kda gelatinase, 72kda type iv collagenase), ACTB - actin, beta, ACTG1 - actin, gamma 1, RAC1 - ras-related c3 botulinum toxin substrate 1 (rho family, small gtp binding protein rac1), SIPA1L1 - signal-induced proliferation-associated 1 like 1, EPHB3 - eph receptor b3, EPHA4 - eph receptor a4]
GO:0001501	skeletal system development	2.22e-06	0.000882	11.27	6054	47	80	7	[COL1A1 - collagen, type i, alpha 1, SERP1 - stress-associated endoplasmic reticulum protein 1, CDH11 - cadherin 11, type 2, ob-cadherin (osteoblast), COL2A1 - collagen, type ii, alpha 1, HAPLN1 - hyaluronan and proteoglycan link protein 1, VCAN - versican, FBN1 - fibrillin 1]
GO:0048513	organ development	3.32e-06	0.00127	3.39	6054	402	80	18	[LOX - lysyl oxidase, FGF12 - fibroblast growth factor 12, EPHB3 - eph receptor b3, ARID5B - at rich interactive domain 5b (mrf1-like), MYH6 - myosin, heavy chain 6, cardiac muscle, alpha, COL1A1 - collagen, type i, alpha 1, CTGF - connective tissue growth factor, INHBA - inhibin, beta a, NRP2 - neuropilin 2, COL2A1 - collagen, type ii, alpha 1, THBS1 - thrombospondin 1, ITGA11 - integrin, alpha …
GO:0040011	locomotion	5.53e-06	0.00204	4.11	6054	258	80	14	[FN1 - fibronectin 1, F11R - f11 receptor, EPHB3 - eph receptor b3, ARID5B - at rich interactive domain 5b (mrf1-like), EPHA4 - eph receptor a4, COL1A1 - collagen, type i, alpha 1, CTGF - connective tissue growth factor, THBS1 - thrombospondin 1, ITGA11 - integrin, alpha 11, ANXA1 - annexin a1, RAC1 - ras-related c3 botulinum toxin substrate 1 (rho family, small gtp binding protein rac1), RTN4 - …
GO:0007167	enzyme linked receptor protein signaling pathway	6.66e-06	0.00237	3.39	6054	380	80	17	[MMP2 - matrix metallopeptidase 2 (gelatinase a, 72kda gelatinase, 72kda type iv collagenase), F11R - f11 receptor, SIPA1L1 - signal-induced proliferation-associated 1 like 1, FGF12 - fibroblast growth factor 12, EPHB3 - eph receptor b3, ARID5B - at rich interactive domain 5b (mrf1-like), EPHA4 - eph receptor a4, MYH6 - myosin, heavy chain 6, cardiac muscle, alpha, CTGF - connective tissue growth…
GO:0022603	regulation of anatomical structure morphogenesis	6.92e-06	0.00238	4.03	6054	263	80	14	[FN1 - fibronectin 1, SIPA1L1 - signal-induced proliferation-associated 1 like 1, CFLAR - casp8 and fadd-like apoptosis regulator, COL4A2 - collagen, type iv, alpha 2, EPHB3 - eph receptor b3, EPHA4 - eph receptor a4, S100A10 - s100 calcium binding protein a10, COL1A1 - collagen, type i, alpha 1, FBLIM1 - filamin binding lim protein 1, THBS1 - thrombospondin 1, SPARC - secreted protein, acidic, c…
GO:0048646	anatomical structure formation involved in morphogenesis	7.55e-06	0.00252	4	6054	265	80	14	[MMP2 - matrix metallopeptidase 2 (gelatinase a, 72kda gelatinase, 72kda type iv collagenase), COL8A1 - collagen, type viii, alpha 1, FN1 - fibronectin 1, COL18A1 - collagen, type xviii, alpha 1, CFLAR - casp8 and fadd-like apoptosis regulator, COL4A2 - collagen, type iv, alpha 2, EPHB3 - eph receptor b3, MYH6 - myosin, heavy chain 6, cardiac muscle, alpha, COL1A1 - collagen, type i, alpha 1, CTG…
GO:0022604	regulation of cell morphogenesis	8.08e-06	0.00261	5.11	6054	163	80	11	[COL1A1 - collagen, type i, alpha 1, FBLIM1 - filamin binding lim protein 1, FN1 - fibronectin 1, RAC1 - ras-related c3 botulinum toxin substrate 1 (rho family, small gtp binding protein rac1), SIPA1L1 - signal-induced proliferation-associated 1 like 1, SPARC - secreted protein, acidic, cysteine-rich (osteonectin), RTN4 - reticulon 4, EPHB3 - eph receptor b3, EPHA4 - eph receptor a4, S100A10 - s1…
GO:0009888	tissue development	8.08e-06	0.00253	5.11	6054	163	80	11	[CTGF - connective tissue growth factor, COL1A1 - collagen, type i, alpha 1, NRP2 - neuropilin 2, SERPINE2 - serpin peptidase inhibitor, clade e (nexin, plasminogen activator inhibitor type 1), member 2, TIMP3 - timp metallopeptidase inhibitor 3, COL2A1 - collagen, type ii, alpha 1, THBS1 - thrombospondin 1, CFLAR - casp8 and fadd-like apoptosis regulator, ZFAND5 - zinc finger, an1-type domain 5,…
GO:0010769	regulation of cell morphogenesis involved in differentiation	1.06e-05	0.00321	6.31	6054	108	80	9	[COL1A1 - collagen, type i, alpha 1, FN1 - fibronectin 1, RAC1 - ras-related c3 botulinum toxin substrate 1 (rho family, small gtp binding protein rac1), SIPA1L1 - signal-induced proliferation-associated 1 like 1, RTN4 - reticulon 4, EPHB3 - eph receptor b3, EPHA4 - eph receptor a4, S100A10 - s100 calcium binding protein a10, GLIPR2 - gli pathogenesis-related 2]
GO:0007166	cell surface receptor signaling pathway	1.55e-05	0.00458	2.54	6054	686	80	23	[MMP2 - matrix metallopeptidase 2 (gelatinase a, 72kda gelatinase, 72kda type iv collagenase), F11R - f11 receptor, SIPA1L1 - signal-induced proliferation-associated 1 like 1, FGF12 - fibroblast growth factor 12, CFLAR - casp8 and fadd-like apoptosis regulator, EPHB3 - eph receptor b3, ARID5B - at rich interactive domain 5b (mrf1-like), EPHA4 - eph receptor a4, MYH6 - myosin, heavy chain 6, cardi…
GO:0007417	central nervous system development	1.88e-05	0.0054	14.55	6054	26	80	5	[UGT8 - udp glycosyltransferase 8, TIMP3 - timp metallopeptidase inhibitor 3, COL2A1 - collagen, type ii, alpha 1, HAPLN1 - hyaluronan and proteoglycan link protein 1, VCAN - versican]
GO:0010811	positive regulation of cell-substrate adhesion	2.08e-05	0.00583	10.32	6054	44	80	6	[COL8A1 - collagen, type viii, alpha 1, FN1 - fibronectin 1, THBS1 - thrombospondin 1, RAC1 - ras-related c3 botulinum toxin substrate 1 (rho family, small gtp binding protein rac1), FBLN2 - fibulin 2, S100A10 - s100 calcium binding protein a10]
GO:0009887	organ morphogenesis	2.17e-05	0.00591	5.77	6054	118	80	9	[COL1A1 - collagen, type i, alpha 1, COL8A1 - collagen, type viii, alpha 1, INHBA - inhibin, beta a, SERP1 - stress-associated endoplasmic reticulum protein 1, COL2A1 - collagen, type ii, alpha 1, COL18A1 - collagen, type xviii, alpha 1, FBN1 - fibrillin 1, ZFAND5 - zinc finger, an1-type domain 5, ARID5B - at rich interactive domain 5b (mrf1-like)]
GO:0010810	regulation of cell-substrate adhesion	2.24e-05	0.00595	8.03	6054	66	80	7	[COL1A1 - collagen, type i, alpha 1, COL8A1 - collagen, type viii, alpha 1, FN1 - fibronectin 1, THBS1 - thrombospondin 1, RAC1 - ras-related c3 botulinum toxin substrate 1 (rho family, small gtp binding protein rac1), FBLN2 - fibulin 2, S100A10 - s100 calcium binding protein a10]
GO:0009719	response to endogenous stimulus	2.27e-05	0.00586	3.42	6054	332	80	15	[LOX - lysyl oxidase, MMP2 - matrix metallopeptidase 2 (gelatinase a, 72kda gelatinase, 72kda type iv collagenase), TIMP3 - timp metallopeptidase inhibitor 3, COL4A2 - collagen, type iv, alpha 2, CTSV - cathepsin v, COL1A1 - collagen, type i, alpha 1, CTGF - connective tissue growth factor, INHBA - inhibin, beta a, UGT8 - udp glycosyltransferase 8, COL2A1 - collagen, type ii, alpha 1, THBS1 - thr…
GO:0030334	regulation of cell migration	3.12e-05	0.00787	4.43	6054	188	80	11	[COL1A1 - collagen, type i, alpha 1, NRP2 - neuropilin 2, SERPINE2 - serpin peptidase inhibitor, clade e (nexin, plasminogen activator inhibitor type 1), member 2, FN1 - fibronectin 1, THBS1 - thrombospondin 1, RAC1 - ras-related c3 botulinum toxin substrate 1 (rho family, small gtp binding protein rac1), SPARC - secreted protein, acidic, cysteine-rich (osteonectin), COL18A1 - collagen, type xvii…
GO:0008037	cell recognition	3.29e-05	0.0081	13.05	6054	29	80	5	[RTN4 - reticulon 4, VCAN - versican, CCT2 - chaperonin containing tcp1, subunit 2 (beta), EPHB3 - eph receptor b3, EPHA4 - eph receptor a4]
GO:0007413	axonal fasciculation	4.32e-05	0.0104	37.84	6054	6	80	3	[RTN4 - reticulon 4, EPHB3 - eph receptor b3, EPHA4 - eph receptor a4]
GO:0060351	cartilage development involved in endochondral bone morphogenesis	4.32e-05	0.0102	37.84	6054	6	80	3	[COL1A1 - collagen, type i, alpha 1, COL2A1 - collagen, type ii, alpha 1, THBS1 - thrombospondin 1]
GO:0030335	positive regulation of cell migration	5.63e-05	0.0129	5.88	6054	103	80	8	[COL1A1 - collagen, type i, alpha 1, NRP2 - neuropilin 2, FN1 - fibronectin 1, THBS1 - thrombospondin 1, RAC1 - ras-related c3 botulinum toxin substrate 1 (rho family, small gtp binding protein rac1), SPARC - secreted protein, acidic, cysteine-rich (osteonectin), COL18A1 - collagen, type xviii, alpha 1, GLIPR2 - gli pathogenesis-related 2]
GO:0051239	regulation of multicellular organismal process	5.64e-05	0.0127	2.41	6054	691	80	22	[SERP1 - stress-associated endoplasmic reticulum protein 1, SERPINE2 - serpin peptidase inhibitor, clade e (nexin, plasminogen activator inhibitor type 1), member 2, FN1 - fibronectin 1, F11R - f11 receptor, SIPA1L1 - signal-induced proliferation-associated 1 like 1, COL4A2 - collagen, type iv, alpha 2, EPHB3 - eph receptor b3, EPHA4 - eph receptor a4, MYH6 - myosin, heavy chain 6, cardiac muscle…
GO:0097485	neuron projection guidance	6.05e-05	0.0133	4.12	6054	202	80	11	[MMP2 - matrix metallopeptidase 2 (gelatinase a, 72kda gelatinase, 72kda type iv collagenase), ACTB - actin, beta, NRP2 - neuropilin 2, COL2A1 - collagen, type ii, alpha 1, COL4A1 - collagen, type iv, alpha 1, RAC1 - ras-related c3 botulinum toxin substrate 1 (rho family, small gtp binding protein rac1), ACTG1 - actin, gamma 1, COL4A2 - collagen, type iv, alpha 2, EPHB3 - eph receptor b3, EPHA4 -…
GO:0007411	axon guidance	6.05e-05	0.013	4.12	6054	202	80	11	[MMP2 - matrix metallopeptidase 2 (gelatinase a, 72kda gelatinase, 72kda type iv collagenase), ACTB - actin, beta, NRP2 - neuropilin 2, COL2A1 - collagen, type ii, alpha 1, COL4A1 - collagen, type iv, alpha 1, RAC1 - ras-related c3 botulinum toxin substrate 1 (rho family, small gtp binding protein rac1), ACTG1 - actin, gamma 1, COL4A2 - collagen, type iv, alpha 2, EPHB3 - eph receptor b3, EPHA4 -…
GO:0031589	cell-substrate adhesion	6.17e-05	0.013	8.57	6054	53	80	6	[CTGF - connective tissue growth factor, FN1 - fibronectin 1, ITGA11 - integrin, alpha 11, RAC1 - ras-related c3 botulinum toxin substrate 1 (rho family, small gtp binding protein rac1), VCAM1 - vascular cell adhesion molecule 1, EPHB3 - eph receptor b3]
GO:0034330	cell junction organization	6.17e-05	0.0128	6.88	6054	77	80	7	[ACTB - actin, beta, FBLIM1 - filamin binding lim protein 1, CDH11 - cadherin 11, type 2, ob-cadherin (osteoblast), FN1 - fibronectin 1, ACTG1 - actin, gamma 1, RAC1 - ras-related c3 botulinum toxin substrate 1 (rho family, small gtp binding protein rac1), F11R - f11 receptor]
GO:2000145	regulation of cell motility	6.33e-05	0.0128	4.1	6054	203	80	11	[COL1A1 - collagen, type i, alpha 1, NRP2 - neuropilin 2, SERPINE2 - serpin peptidase inhibitor, clade e (nexin, plasminogen activator inhibitor type 1), member 2, FN1 - fibronectin 1, THBS1 - thrombospondin 1, RAC1 - ras-related c3 botulinum toxin substrate 1 (rho family, small gtp binding protein rac1), COL18A1 - collagen, type xviii, alpha 1, SPARC - secreted protein, acidic, cysteine-rich (os…
GO:0051336	regulation of hydrolase activity	6.44e-05	0.0128	2.97	6054	407	80	16	[RABEP1 - rabaptin, rab gtpase binding effector protein 1, TIMP3 - timp metallopeptidase inhibitor 3, SERPINE2 - serpin peptidase inhibitor, clade e (nexin, plasminogen activator inhibitor type 1), member 2, FN1 - fibronectin 1, SIPA1L1 - signal-induced proliferation-associated 1 like 1, F11R - f11 receptor, CFLAR - casp8 and fadd-like apoptosis regulator, EPHB3 - eph receptor b3, EPHA4 - eph rec…
GO:2000147	positive regulation of cell motility	6.46e-05	0.0126	5.77	6054	105	80	8	[COL1A1 - collagen, type i, alpha 1, NRP2 - neuropilin 2, FN1 - fibronectin 1, THBS1 - thrombospondin 1, RAC1 - ras-related c3 botulinum toxin substrate 1 (rho family, small gtp binding protein rac1), SPARC - secreted protein, acidic, cysteine-rich (osteonectin), COL18A1 - collagen, type xviii, alpha 1, GLIPR2 - gli pathogenesis-related 2]
GO:0050793	regulation of developmental process	6.96e-05	0.0133	2.53	6054	599	80	20	[SERP1 - stress-associated endoplasmic reticulum protein 1, SERPINE2 - serpin peptidase inhibitor, clade e (nexin, plasminogen activator inhibitor type 1), member 2, FN1 - fibronectin 1, SIPA1L1 - signal-induced proliferation-associated 1 like 1, COL4A2 - collagen, type iv, alpha 2, CFLAR - casp8 and fadd-like apoptosis regulator, EPHB3 - eph receptor b3, EPHA4 - eph receptor a4, IGFBP3 - insulin…
GO:0007160	cell-matrix adhesion	7.32e-05	0.0138	11.13	6054	34	80	5	[CTGF - connective tissue growth factor, FN1 - fibronectin 1, ITGA11 - integrin, alpha 11, RAC1 - ras-related c3 botulinum toxin substrate 1 (rho family, small gtp binding protein rac1), VCAM1 - vascular cell adhesion molecule 1]
GO:0018149	peptide cross-linking	7.49e-05	0.0138	32.43	6054	7	80	3	[FN1 - fibronectin 1, THBS1 - thrombospondin 1, ANXA1 - annexin a1]
GO:0021952	central nervous system projection neuron axonogenesis	7.49e-05	0.0136	32.43	6054	7	80	3	[CDH11 - cadherin 11, type 2, ob-cadherin (osteoblast), EPHB3 - eph receptor b3, EPHA4 - eph receptor a4]
GO:1900046	regulation of hemostasis	7.52e-05	0.0134	16.82	6054	18	80	4	[ANXA2 - annexin a2, SERPINE2 - serpin peptidase inhibitor, clade e (nexin, plasminogen activator inhibitor type 1), member 2, THBS1 - thrombospondin 1, LBH - limb bud and heart development]
GO:0030199	collagen fibril organization	7.52e-05	0.0132	16.82	6054	18	80	4	[COL1A1 - collagen, type i, alpha 1, LOX - lysyl oxidase, ANXA2 - annexin a2, COL2A1 - collagen, type ii, alpha 1]
GO:0030193	regulation of blood coagulation	7.52e-05	0.013	16.82	6054	18	80	4	[ANXA2 - annexin a2, SERPINE2 - serpin peptidase inhibitor, clade e (nexin, plasminogen activator inhibitor type 1), member 2, THBS1 - thrombospondin 1, LBH - limb bud and heart development]
GO:0060021	palate development	7.52e-05	0.0127	16.82	6054	18	80	4	[INHBA - inhibin, beta a, COL2A1 - collagen, type ii, alpha 1, EPHB3 - eph receptor b3, ARID5B - at rich interactive domain 5b (mrf1-like)]
GO:0030155	regulation of cell adhesion	7.78e-05	0.013	4.4	6054	172	80	10	[COL1A1 - collagen, type i, alpha 1, COL8A1 - collagen, type viii, alpha 1, SERPINE2 - serpin peptidase inhibitor, clade e (nexin, plasminogen activator inhibitor type 1), member 2, FN1 - fibronectin 1, THBS1 - thrombospondin 1, VCAM1 - vascular cell adhesion molecule 1, RAC1 - ras-related c3 botulinum toxin substrate 1 (rho family, small gtp binding protein rac1), EPHB3 - eph receptor b3, FBLN2 …
GO:0040017	positive regulation of locomotion	7.9e-05	0.013	5.61	6054	108	80	8	[COL1A1 - collagen, type i, alpha 1, NRP2 - neuropilin 2, FN1 - fibronectin 1, THBS1 - thrombospondin 1, RAC1 - ras-related c3 botulinum toxin substrate 1 (rho family, small gtp binding protein rac1), SPARC - secreted protein, acidic, cysteine-rich (osteonectin), COL18A1 - collagen, type xviii, alpha 1, GLIPR2 - gli pathogenesis-related 2]
GO:0048545	response to steroid hormone	7.9e-05	0.0128	5.61	6054	108	80	8	[CTGF - connective tissue growth factor, COL1A1 - collagen, type i, alpha 1, LOX - lysyl oxidase, TIMP3 - timp metallopeptidase inhibitor 3, THBS1 - thrombospondin 1, ANXA1 - annexin a1, SPARC - secreted protein, acidic, cysteine-rich (osteonectin), CTSV - cathepsin v]
GO:0051272	positive regulation of cellular component movement	7.9e-05	0.0126	5.61	6054	108	80	8	[COL1A1 - collagen, type i, alpha 1, NRP2 - neuropilin 2, FN1 - fibronectin 1, THBS1 - thrombospondin 1, RAC1 - ras-related c3 botulinum toxin substrate 1 (rho family, small gtp binding protein rac1), SPARC - secreted protein, acidic, cysteine-rich (osteonectin), COL18A1 - collagen, type xviii, alpha 1, GLIPR2 - gli pathogenesis-related 2]
GO:0010770	positive regulation of cell morphogenesis involved in differentiation	8.45e-05	0.0132	8.11	6054	56	80	6	[COL1A1 - collagen, type i, alpha 1, FN1 - fibronectin 1, RAC1 - ras-related c3 botulinum toxin substrate 1 (rho family, small gtp binding protein rac1), EPHA4 - eph receptor a4, S100A10 - s100 calcium binding protein a10, GLIPR2 - gli pathogenesis-related 2]
GO:0051051	negative regulation of transport	0.00011	0.017	4.7	6054	145	80	9	[INHBA - inhibin, beta a, ANXA2 - annexin a2, SERPINE2 - serpin peptidase inhibitor, clade e (nexin, plasminogen activator inhibitor type 1), member 2, FN1 - fibronectin 1, THBS1 - thrombospondin 1, ANXA1 - annexin a1, FBXW11 - f-box and wd repeat domain containing 11, RAC1 - ras-related c3 botulinum toxin substrate 1 (rho family, small gtp binding protein rac1), FGF12 - fibroblast growth factor …
GO:0001894	tissue homeostasis	0.000111	0.0169	10.23	6054	37	80	5	[CTGF - connective tissue growth factor, ACTB - actin, beta, COL2A1 - collagen, type ii, alpha 1, RAC1 - ras-related c3 botulinum toxin substrate 1 (rho family, small gtp binding protein rac1), ACTG1 - actin, gamma 1]
GO:0051094	positive regulation of developmental process	0.000115	0.0172	3.32	6054	296	80	13	[SERP1 - stress-associated endoplasmic reticulum protein 1, SERPINE2 - serpin peptidase inhibitor, clade e (nexin, plasminogen activator inhibitor type 1), member 2, FN1 - fibronectin 1, EPHB3 - eph receptor b3, EPHA4 - eph receptor a4, S100A10 - s100 calcium binding protein a10, IGFBP3 - insulin-like growth factor binding protein 3, COL1A1 - collagen, type i, alpha 1, CTGF - connective tissue gr…
GO:0050818	regulation of coagulation	0.000117	0.0172	15.14	6054	20	80	4	[ANXA2 - annexin a2, SERPINE2 - serpin peptidase inhibitor, clade e (nexin, plasminogen activator inhibitor type 1), member 2, THBS1 - thrombospondin 1, LBH - limb bud and heart development]
GO:0008038	neuron recognition	0.000119	0.0173	28.38	6054	8	80	3	[RTN4 - reticulon 4, EPHB3 - eph receptor b3, EPHA4 - eph receptor a4]
GO:0030154	cell differentiation	0.000125	0.0179	2.7	6054	477	80	17	[MMP2 - matrix metallopeptidase 2 (gelatinase a, 72kda gelatinase, 72kda type iv collagenase), COL8A1 - collagen, type viii, alpha 1, FN1 - fibronectin 1, COL4A2 - collagen, type iv, alpha 2, ARID5B - at rich interactive domain 5b (mrf1-like), IGFBP3 - insulin-like growth factor binding protein 3, CTSV - cathepsin v, COL1A1 - collagen, type i, alpha 1, CTGF - connective tissue growth factor, INHB…
GO:0040012	regulation of locomotion	0.000142	0.0201	3.75	6054	222	80	11	[COL1A1 - collagen, type i, alpha 1, NRP2 - neuropilin 2, SERPINE2 - serpin peptidase inhibitor, clade e (nexin, plasminogen activator inhibitor type 1), member 2, FN1 - fibronectin 1, THBS1 - thrombospondin 1, RAC1 - ras-related c3 botulinum toxin substrate 1 (rho family, small gtp binding protein rac1), COL18A1 - collagen, type xviii, alpha 1, SPARC - secreted protein, acidic, cysteine-rich (os…
GO:0051270	regulation of cellular component movement	0.000153	0.0214	3.72	6054	224	80	11	[COL1A1 - collagen, type i, alpha 1, NRP2 - neuropilin 2, SERPINE2 - serpin peptidase inhibitor, clade e (nexin, plasminogen activator inhibitor type 1), member 2, FN1 - fibronectin 1, THBS1 - thrombospondin 1, RAC1 - ras-related c3 botulinum toxin substrate 1 (rho family, small gtp binding protein rac1), COL18A1 - collagen, type xviii, alpha 1, SPARC - secreted protein, acidic, cysteine-rich (os…
GO:0009725	response to hormone	0.000153	0.0211	3.72	6054	224	80	11	[CTGF - connective tissue growth factor, COL1A1 - collagen, type i, alpha 1, LOX - lysyl oxidase, INHBA - inhibin, beta a, TIMP3 - timp metallopeptidase inhibitor 3, UGT8 - udp glycosyltransferase 8, THBS1 - thrombospondin 1, ANXA1 - annexin a1, SPARC - secreted protein, acidic, cysteine-rich (osteonectin), FBN1 - fibrillin 1, CTSV - cathepsin v]
GO:0031960	response to corticosteroid	0.000163	0.0221	9.46	6054	40	80	5	[CTGF - connective tissue growth factor, COL1A1 - collagen, type i, alpha 1, ANXA1 - annexin a1, SPARC - secreted protein, acidic, cysteine-rich (osteonectin), CTSV - cathepsin v]
GO:0001957	intramembranous ossification	0.000172	0.0232	75.68	6054	2	80	2	[COL1A1 - collagen, type i, alpha 1, MMP2 - matrix metallopeptidase 2 (gelatinase a, 72kda gelatinase, 72kda type iv collagenase)]
GO:0036072	direct ossification	0.000172	0.0229	75.68	6054	2	80	2	[MMP2 - matrix metallopeptidase 2 (gelatinase a, 72kda gelatinase, 72kda type iv collagenase), COL1A1 - collagen, type i, alpha 1]
GO:0021957	corticospinal tract morphogenesis	0.000172	0.0226	75.68	6054	2	80	2	[CDH11 - cadherin 11, type 2, ob-cadherin (osteoblast), EPHA4 - eph receptor a4]
GO:0048644	muscle organ morphogenesis	0.000172	0.0223	75.68	6054	2	80	2	[SERP1 - stress-associated endoplasmic reticulum protein 1, ARID5B - at rich interactive domain 5b (mrf1-like)]
GO:0031340	positive regulation of vesicle fusion	0.000172	0.022	75.68	6054	2	80	2	[ANXA2 - annexin a2, ANXA1 - annexin a1]
GO:0098602	single organism cell adhesion	0.000176	0.0222	5	6054	121	80	8	[ACTB - actin, beta, FBLIM1 - filamin binding lim protein 1, FN1 - fibronectin 1, ANXA1 - annexin a1, VCAM1 - vascular cell adhesion molecule 1, RAC1 - ras-related c3 botulinum toxin substrate 1 (rho family, small gtp binding protein rac1), ACTG1 - actin, gamma 1, EPHB3 - eph receptor b3]
GO:0008347	glial cell migration	0.000176	0.022	25.22	6054	9	80	3	[RTN4 - reticulon 4, VCAN - versican, EPHA4 - eph receptor a4]
GO:0034329	cell junction assembly	0.000179	0.0221	7.09	6054	64	80	6	[ACTB - actin, beta, FBLIM1 - filamin binding lim protein 1, CDH11 - cadherin 11, type 2, ob-cadherin (osteoblast), FN1 - fibronectin 1, ACTG1 - actin, gamma 1, F11R - f11 receptor]
GO:0007169	transmembrane receptor protein tyrosine kinase signaling pathway	0.000194	0.0236	3.15	6054	312	80	13	[MMP2 - matrix metallopeptidase 2 (gelatinase a, 72kda gelatinase, 72kda type iv collagenase), SIPA1L1 - signal-induced proliferation-associated 1 like 1, FGF12 - fibroblast growth factor 12, EPHB3 - eph receptor b3, ARID5B - at rich interactive domain 5b (mrf1-like), EPHA4 - eph receptor a4, CTGF - connective tissue growth factor, ACTB - actin, beta, NRP2 - neuropilin 2, ACTG1 - actin, gamma 1, …
GO:0045785	positive regulation of cell adhesion	0.000322	0.0387	5.3	6054	100	80	7	[COL8A1 - collagen, type viii, alpha 1, FN1 - fibronectin 1, THBS1 - thrombospondin 1, VCAM1 - vascular cell adhesion molecule 1, RAC1 - ras-related c3 botulinum toxin substrate 1 (rho family, small gtp binding protein rac1), FBLN2 - fibulin 2, S100A10 - s100 calcium binding protein a10]
GO:0060325	face morphogenesis	0.00034	0.0404	20.64	6054	11	80	3	[COL1A1 - collagen, type i, alpha 1, MMP2 - matrix metallopeptidase 2 (gelatinase a, 72kda gelatinase, 72kda type iv collagenase), ARID5B - at rich interactive domain 5b (mrf1-like)]
GO:0001101	response to acid chemical	0.000342	0.0402	5.24	6054	101	80	7	[CTGF - connective tissue growth factor, COL1A1 - collagen, type i, alpha 1, MMP2 - matrix metallopeptidase 2 (gelatinase a, 72kda gelatinase, 72kda type iv collagenase), TIMP3 - timp metallopeptidase inhibitor 3, COL4A1 - collagen, type iv, alpha 1, SPARC - secreted protein, acidic, cysteine-rich (osteonectin), COL18A1 - collagen, type xviii, alpha 1]
GO:0050770	regulation of axonogenesis	0.000353	0.041	8.05	6054	47	80	5	[FN1 - fibronectin 1, SIPA1L1 - signal-induced proliferation-associated 1 like 1, RTN4 - reticulon 4, EPHB3 - eph receptor b3, EPHA4 - eph receptor a4]
GO:0071495	cellular response to endogenous stimulus	0.000418	0.048	3.94	6054	173	80	9	[COL1A1 - collagen, type i, alpha 1, MMP2 - matrix metallopeptidase 2 (gelatinase a, 72kda gelatinase, 72kda type iv collagenase), INHBA - inhibin, beta a, UGT8 - udp glycosyltransferase 8, COL2A1 - collagen, type ii, alpha 1, ANXA1 - annexin a1, COL4A1 - collagen, type iv, alpha 1, FBN1 - fibrillin 1, COL4A2 - collagen, type iv, alpha 2]
GO:2000026	regulation of multicellular organismal development	0.000442	0.0502	2.63	6054	432	80	15	[SERPINE2 - serpin peptidase inhibitor, clade e (nexin, plasminogen activator inhibitor type 1), member 2, FN1 - fibronectin 1, SIPA1L1 - signal-induced proliferation-associated 1 like 1, COL4A2 - collagen, type iv, alpha 2, EPHB3 - eph receptor b3, EPHA4 - eph receptor a4, MYH6 - myosin, heavy chain 6, cardiac muscle, alpha, COL1A1 - collagen, type i, alpha 1, CTGF - connective tissue growth fac…
GO:0050789	regulation of biological process	0.000443	0.0498	1.34	6054	3340	80	59	[RABEP1 - rabaptin, rab gtpase binding effector protein 1, TIMP3 - timp metallopeptidase inhibitor 3, FN1 - fibronectin 1, COL18A1 - collagen, type xviii, alpha 1, F11R - f11 receptor, ARID5B - at rich interactive domain 5b (mrf1-like), CTGF - connective tissue growth factor, ASTN2 - astrotactin 2, INHBA - inhibin, beta a, NRP2 - neuropilin 2, ACSL3 - acyl-coa synthetase long-chain family member …
GO:0021955	central nervous system neuron axonogenesis	0.000449	0.0499	18.92	6054	12	80	3	[CDH11 - cadherin 11, type 2, ob-cadherin (osteoblast), EPHB3 - eph receptor b3, EPHA4 - eph receptor a4]
GO:0051496	positive regulation of stress fiber assembly	0.000449	0.0493	18.92	6054	12	80	3	[CTGF - connective tissue growth factor, RAC1 - ras-related c3 botulinum toxin substrate 1 (rho family, small gtp binding protein rac1), S100A10 - s100 calcium binding protein a10]
GO:0014070	response to organic cyclic compound	0.000501	0.0546	3.5	6054	216	80	10	[CTGF - connective tissue growth factor, COL1A1 - collagen, type i, alpha 1, LOX - lysyl oxidase, INHBA - inhibin, beta a, TIMP3 - timp metallopeptidase inhibitor 3, THBS1 - thrombospondin 1, ACSL3 - acyl-coa synthetase long-chain family member 3, ANXA1 - annexin a1, SPARC - secreted protein, acidic, cysteine-rich (osteonectin), CTSV - cathepsin v]
GO:0043652	engulfment of apoptotic cell	0.000513	0.0552	50.45	6054	3	80	2	[THBS1 - thrombospondin 1, RAC1 - ras-related c3 botulinum toxin substrate 1 (rho family, small gtp binding protein rac1)]
GO:0010757	negative regulation of plasminogen activation	0.000513	0.0547	50.45	6054	3	80	2	[SERPINE2 - serpin peptidase inhibitor, clade e (nexin, plasminogen activator inhibitor type 1), member 2, THBS1 - thrombospondin 1]
GO:0000904	cell morphogenesis involved in differentiation	0.000519	0.0547	7.42	6054	51	80	5	[FN1 - fibronectin 1, RAC1 - ras-related c3 botulinum toxin substrate 1 (rho family, small gtp binding protein rac1), COL18A1 - collagen, type xviii, alpha 1, RTN4 - reticulon 4, EPHB3 - eph receptor b3]
GO:0043200	response to amino acid	0.000519	0.0542	7.42	6054	51	80	5	[COL1A1 - collagen, type i, alpha 1, MMP2 - matrix metallopeptidase 2 (gelatinase a, 72kda gelatinase, 72kda type iv collagenase), CTGF - connective tissue growth factor, TIMP3 - timp metallopeptidase inhibitor 3, COL4A1 - collagen, type iv, alpha 1]
GO:0045597	positive regulation of cell differentiation	0.000539	0.0558	3.47	6054	218	80	10	[CTGF - connective tissue growth factor, COL1A1 - collagen, type i, alpha 1, INHBA - inhibin, beta a, SERPINE2 - serpin peptidase inhibitor, clade e (nexin, plasminogen activator inhibitor type 1), member 2, FN1 - fibronectin 1, RAC1 - ras-related c3 botulinum toxin substrate 1 (rho family, small gtp binding protein rac1), EPHA4 - eph receptor a4, IGFBP3 - insulin-like growth factor binding prote…
GO:0071560	cellular response to transforming growth factor beta stimulus	0.000578	0.0591	17.46	6054	13	80	3	[COL1A1 - collagen, type i, alpha 1, FBN1 - fibrillin 1, COL4A2 - collagen, type iv, alpha 2]
GO:0071559	response to transforming growth factor beta	0.000578	0.0586	17.46	6054	13	80	3	[COL1A1 - collagen, type i, alpha 1, FBN1 - fibrillin 1, COL4A2 - collagen, type iv, alpha 2]
GO:0050878	regulation of body fluid levels	0.000582	0.0584	3.76	6054	181	80	9	[COL1A1 - collagen, type i, alpha 1, ACTB - actin, beta, ANXA2 - annexin a2, SERPINE2 - serpin peptidase inhibitor, clade e (nexin, plasminogen activator inhibitor type 1), member 2, FN1 - fibronectin 1, THBS1 - thrombospondin 1, RAC1 - ras-related c3 botulinum toxin substrate 1 (rho family, small gtp binding protein rac1), SPARC - secreted protein, acidic, cysteine-rich (osteonectin), F11R - f11…
GO:0051128	regulation of cellular component organization	0.000653	0.0649	2.04	6054	817	80	22	[SERPINE2 - serpin peptidase inhibitor, clade e (nexin, plasminogen activator inhibitor type 1), member 2, FN1 - fibronectin 1, F11R - f11 receptor, SIPA1L1 - signal-induced proliferation-associated 1 like 1, CFLAR - casp8 and fadd-like apoptosis regulator, EPHB3 - eph receptor b3, EPHA4 - eph receptor a4, S100A10 - s100 calcium binding protein a10, IGFBP3 - insulin-like growth factor binding pro…
GO:0050896	response to stimulus	0.000659	0.0649	1.64	6054	1613	80	35	[SERP1 - stress-associated endoplasmic reticulum protein 1, TIMP3 - timp metallopeptidase inhibitor 3, FN1 - fibronectin 1, HAPLN1 - hyaluronan and proteoglycan link protein 1, COL18A1 - collagen, type xviii, alpha 1, F11R - f11 receptor, FGF12 - fibroblast growth factor 12, MYH6 - myosin, heavy chain 6, cardiac muscle, alpha, COL1A1 - collagen, type i, alpha 1, CTGF - connective tissue growth fa…
GO:0003008	system process	0.000704	0.0687	2.92	6054	311	80	12	[COL1A1 - collagen, type i, alpha 1, TIMP3 - timp metallopeptidase inhibitor 3, COL2A1 - collagen, type ii, alpha 1, UCHL1 - ubiquitin carboxyl-terminal esterase l1 (ubiquitin thiolesterase), COL18A1 - collagen, type xviii, alpha 1, F11R - f11 receptor, CALD1 - caldesmon 1, FGF12 - fibroblast growth factor 12, CFLAR - casp8 and fadd-like apoptosis regulator, CORIN - corin, serine peptidase, ZFAND…
GO:0051241	negative regulation of multicellular organismal process	0.000741	0.0716	3.09	6054	269	80	11	[INHBA - inhibin, beta a, SERPINE2 - serpin peptidase inhibitor, clade e (nexin, plasminogen activator inhibitor type 1), member 2, ANXA2 - annexin a2, FN1 - fibronectin 1, THBS1 - thrombospondin 1, ANXA1 - annexin a1, RAC1 - ras-related c3 botulinum toxin substrate 1 (rho family, small gtp binding protein rac1), SPARC - secreted protein, acidic, cysteine-rich (osteonectin), RTN4 - reticulon 4, C…
GO:0010634	positive regulation of epithelial cell migration	0.000767	0.0735	9.46	6054	32	80	4	[NRP2 - neuropilin 2, THBS1 - thrombospondin 1, SPARC - secreted protein, acidic, cysteine-rich (osteonectin), GLIPR2 - gli pathogenesis-related 2]
GO:0001818	negative regulation of cytokine production	0.000801	0.076	6.76	6054	56	80	5	[INHBA - inhibin, beta a, FN1 - fibronectin 1, THBS1 - thrombospondin 1, ANXA1 - annexin a1, RAC1 - ras-related c3 botulinum toxin substrate 1 (rho family, small gtp binding protein rac1)]
GO:0061041	regulation of wound healing	0.000865	0.0813	9.17	6054	33	80	4	[ANXA2 - annexin a2, SERPINE2 - serpin peptidase inhibitor, clade e (nexin, plasminogen activator inhibitor type 1), member 2, THBS1 - thrombospondin 1, LBH - limb bud and heart development]
GO:0007409	axonogenesis	0.000865	0.0805	9.17	6054	33	80	4	[CDH11 - cadherin 11, type 2, ob-cadherin (osteoblast), RTN4 - reticulon 4, EPHB3 - eph receptor b3, EPHA4 - eph receptor a4]
GO:0071363	cellular response to growth factor stimulus	0.000869	0.0802	6.64	6054	57	80	5	[COL1A1 - collagen, type i, alpha 1, COL2A1 - collagen, type ii, alpha 1, SPARC - secreted protein, acidic, cysteine-rich (osteonectin), FBN1 - fibrillin 1, COL4A2 - collagen, type iv, alpha 2]
GO:0048812	neuron projection morphogenesis	0.000869	0.0795	6.64	6054	57	80	5	[CDH11 - cadherin 11, type 2, ob-cadherin (osteoblast), RAC1 - ras-related c3 botulinum toxin substrate 1 (rho family, small gtp binding protein rac1), RTN4 - reticulon 4, EPHB3 - eph receptor b3, EPHA4 - eph receptor a4]
GO:0045595	regulation of cell differentiation	0.000872	0.0791	2.57	6054	412	80	14	[SERPINE2 - serpin peptidase inhibitor, clade e (nexin, plasminogen activator inhibitor type 1), member 2, FN1 - fibronectin 1, SIPA1L1 - signal-induced proliferation-associated 1 like 1, CFLAR - casp8 and fadd-like apoptosis regulator, EPHB3 - eph receptor b3, EPHA4 - eph receptor a4, IGFBP3 - insulin-like growth factor binding protein 3, S100A10 - s100 calcium binding protein a10, COL1A1 - coll…
GO:0032233	positive regulation of actin filament bundle assembly	0.000902	0.0811	15.14	6054	15	80	3	[CTGF - connective tissue growth factor, RAC1 - ras-related c3 botulinum toxin substrate 1 (rho family, small gtp binding protein rac1), S100A10 - s100 calcium binding protein a10]
GO:0010033	response to organic substance	0.000903	0.0805	2.28	6054	564	80	17	[LOX - lysyl oxidase, MMP2 - matrix metallopeptidase 2 (gelatinase a, 72kda gelatinase, 72kda type iv collagenase), TIMP3 - timp metallopeptidase inhibitor 3, COL4A2 - collagen, type iv, alpha 2, CTSV - cathepsin v, COL1A1 - collagen, type i, alpha 1, CTGF - connective tissue growth factor, INHBA - inhibin, beta a, UGT8 - udp glycosyltransferase 8, COL2A1 - collagen, type ii, alpha 1, THBS1 - thr…
GO:0050817	coagulation	0.000936	0.0827	3.91	6054	155	80	8	[COL1A1 - collagen, type i, alpha 1, ACTB - actin, beta, SERPINE2 - serpin peptidase inhibitor, clade e (nexin, plasminogen activator inhibitor type 1), member 2, FN1 - fibronectin 1, THBS1 - thrombospondin 1, RAC1 - ras-related c3 botulinum toxin substrate 1 (rho family, small gtp binding protein rac1), SPARC - secreted protein, acidic, cysteine-rich (osteonectin), F11R - f11 receptor]
GO:0007596	blood coagulation	0.000936	0.082	3.91	6054	155	80	8	[COL1A1 - collagen, type i, alpha 1, ACTB - actin, beta, SERPINE2 - serpin peptidase inhibitor, clade e (nexin, plasminogen activator inhibitor type 1), member 2, FN1 - fibronectin 1, THBS1 - thrombospondin 1, RAC1 - ras-related c3 botulinum toxin substrate 1 (rho family, small gtp binding protein rac1), SPARC - secreted protein, acidic, cysteine-rich (osteonectin), F11R - f11 receptor]
GO:0006954	inflammatory response	0.000941	0.0818	6.52	6054	58	80	5	[FN1 - fibronectin 1, THBS1 - thrombospondin 1, ANXA1 - annexin a1, RAC1 - ras-related c3 botulinum toxin substrate 1 (rho family, small gtp binding protein rac1), F11R - f11 receptor]
GO:0033993	response to lipid	0.000959	0.0827	3.51	6054	194	80	9	[CTGF - connective tissue growth factor, COL1A1 - collagen, type i, alpha 1, LOX - lysyl oxidase, INHBA - inhibin, beta a, TIMP3 - timp metallopeptidase inhibitor 3, THBS1 - thrombospondin 1, ANXA1 - annexin a1, SPARC - secreted protein, acidic, cysteine-rich (osteonectin), CTSV - cathepsin v]

## Sheet: Large_Islands_FUNCTION
GO Term	Description	P-value	FDR q-value	Enrichment	N	B	n	b	Genes
GO:0008092	cytoskeletal protein binding	8.47e-10	2.52e-06	5.29	6054	351	62	19	[CSRP3 - cysteine and glycine-rich protein 3 (cardiac lim protein), FABP3 - fatty acid binding protein 3, muscle and heart (mammary-derived growth inhibitor), GSN - gelsolin, XIRP2 - xin actin-binding repeat containing 2, ALDOA - aldolase a, fructose-bisphosphate, MYH7 - myosin, heavy chain 7, cardiac muscle, beta, MYL3 - myosin, light chain 3, alkali; ventricular, skeletal, slow, DES - desmin, M…
GO:0008307	structural constituent of muscle	2.85e-07	0.000424	20.92	6054	28	62	6	[MYL3 - myosin, light chain 3, alkali; ventricular, skeletal, slow, MYL2 - myosin, light chain 2, regulatory, cardiac, slow, CSRP3 - cysteine and glycine-rich protein 3 (cardiac lim protein), TCAP - titin-cap, MYBPC3 - myosin binding protein c, cardiac, PDLIM3 - pdz and lim domain 3]
GO:0017022	myosin binding	2.85e-07	0.000283	20.92	6054	28	62	6	[MYL3 - myosin, light chain 3, alkali; ventricular, skeletal, slow, MYL2 - myosin, light chain 2, regulatory, cardiac, slow, ACTA1 - actin, alpha 1, skeletal muscle, MYL4 - myosin, light chain 4, alkali; atrial, embryonic, GSN - gelsolin, MYBPC3 - myosin binding protein c, cardiac]
GO:0032036	myosin heavy chain binding	3.41e-07	0.000254	55.8	6054	7	62	4	[MYL3 - myosin, light chain 3, alkali; ventricular, skeletal, slow, MYL2 - myosin, light chain 2, regulatory, cardiac, slow, MYL4 - myosin, light chain 4, alkali; atrial, embryonic, MYBPC3 - myosin binding protein c, cardiac]
GO:0003779	actin binding	6.74e-07	0.000401	6.51	6054	165	62	11	[MYL3 - myosin, light chain 3, alkali; ventricular, skeletal, slow, MYL2 - myosin, light chain 2, regulatory, cardiac, slow, CTNNA1 - catenin (cadherin-associated protein), alpha 1, 102kda, MYL4 - myosin, light chain 4, alkali; atrial, embryonic, GSN - gelsolin, LRRC10 - leucine rich repeat containing 10, XIRP2 - xin actin-binding repeat containing 2, ALDOA - aldolase a, fructose-bisphosphate, MY…
GO:0045159	myosin II binding	1.02e-06	0.000507	97.65	6054	3	62	3	[MYL3 - myosin, light chain 3, alkali; ventricular, skeletal, slow, MYL4 - myosin, light chain 4, alkali; atrial, embryonic, GSN - gelsolin]
GO:0032038	myosin II heavy chain binding	0.000103	0.0439	97.65	6054	2	62	2	[MYL3 - myosin, light chain 3, alkali; ventricular, skeletal, slow, MYL4 - myosin, light chain 4, alkali; atrial, embryonic]
GO:0015207	adenine transmembrane transporter activity	0.000103	0.0384	97.65	6054	2	62	2	[SLC25A4 - solute carrier family 25 (mitochondrial carrier; adenine nucleotide translocator), member 4, SLC25A5 - solute carrier family 25 (mitochondrial carrier; adenine nucleotide translocator), member 5]
GO:0015205	nucleobase transmembrane transporter activity	0.000103	0.0341	97.65	6054	2	62	2	[SLC25A4 - solute carrier family 25 (mitochondrial carrier; adenine nucleotide translocator), member 4, SLC25A5 - solute carrier family 25 (mitochondrial carrier; adenine nucleotide translocator), member 5]
GO:0005345	purine nucleobase transmembrane transporter activity	0.000103	0.0307	97.65	6054	2	62	2	[SLC25A4 - solute carrier family 25 (mitochondrial carrier; adenine nucleotide translocator), member 4, SLC25A5 - solute carrier family 25 (mitochondrial carrier; adenine nucleotide translocator), member 5]
GO:0046933	proton-transporting ATP synthase activity, rotational mechanism	0.000117	0.0315	29.29	6054	10	62	3	[ATP5C1 - atp synthase, h+ transporting, mitochondrial f1 complex, gamma polypeptide 1, ATP5A1 - atp synthase, h+ transporting, mitochondrial f1 complex, alpha subunit 1, cardiac muscle, ATP5B - atp synthase, h+ transporting, mitochondrial f1 complex, beta polypeptide]
GO:0042287	MHC protein binding	0.000159	0.0395	26.63	6054	11	62	3	[TUBB4B - tubulin, beta 4b class ivb, ATP5A1 - atp synthase, h+ transporting, mitochondrial f1 complex, alpha subunit 1, cardiac muscle, ATP5B - atp synthase, h+ transporting, mitochondrial f1 complex, beta polypeptide]
GO:0042288	MHC class I protein binding	0.000159	0.0364	26.63	6054	11	62	3	[TUBB4B - tubulin, beta 4b class ivb, ATP5A1 - atp synthase, h+ transporting, mitochondrial f1 complex, alpha subunit 1, cardiac muscle, ATP5B - atp synthase, h+ transporting, mitochondrial f1 complex, beta polypeptide]
GO:0019829	cation-transporting ATPase activity	0.000255	0.0542	12.6	6054	31	62	4	[ATP5C1 - atp synthase, h+ transporting, mitochondrial f1 complex, gamma polypeptide 1, ATP1A2 - atpase, na+/k+ transporting, alpha 2 polypeptide, ATP5A1 - atp synthase, h+ transporting, mitochondrial f1 complex, alpha subunit 1, cardiac muscle, ATP5B - atp synthase, h+ transporting, mitochondrial f1 complex, beta polypeptide]
GO:0043167	ion binding	0.000255	0.0506	1.68	6054	1982	62	34	[UQCRC2 - ubiquinol-cytochrome c reductase core protein ii, CSRP3 - cysteine and glycine-rich protein 3 (cardiac lim protein), FABP3 - fatty acid binding protein 3, muscle and heart (mammary-derived growth inhibitor), GSN - gelsolin, SDHA - succinate dehydrogenase complex, subunit a, flavoprotein (fp), ATP1A2 - atpase, na+/k+ transporting, alpha 2 polypeptide, PROS1 - protein s (alpha), ADPRHL1 -…
GO:0042805	actinin binding	0.000272	0.0506	22.53	6054	13	62	3	[CSRP3 - cysteine and glycine-rich protein 3 (cardiac lim protein), LRRC10 - leucine rich repeat containing 10, XIRP2 - xin actin-binding repeat containing 2]
GO:0003785	actin monomer binding	0.000272	0.0476	22.53	6054	13	62	3	[MYL3 - myosin, light chain 3, alkali; ventricular, skeletal, slow, MYL2 - myosin, light chain 2, regulatory, cardiac, slow, MYL4 - myosin, light chain 4, alkali; atrial, embryonic]
GO:0042625	ATPase activity, coupled to transmembrane movement of ions	0.000289	0.0478	12.21	6054	32	62	4	[ATP5C1 - atp synthase, h+ transporting, mitochondrial f1 complex, gamma polypeptide 1, ATP1A2 - atpase, na+/k+ transporting, alpha 2 polypeptide, ATP5A1 - atp synthase, h+ transporting, mitochondrial f1 complex, alpha subunit 1, cardiac muscle, ATP5B - atp synthase, h+ transporting, mitochondrial f1 complex, beta polypeptide]
GO:0031014	troponin T binding	0.000308	0.0482	65.1	6054	3	62	2	[TNNT1 - troponin t type 1 (skeletal, slow), TNNI3 - troponin i type 3 (cardiac)]
GO:0005198	structural molecule activity	0.000331	0.0493	3.37	6054	319	62	11	[DES - desmin, MYL3 - myosin, light chain 3, alkali; ventricular, skeletal, slow, MYL2 - myosin, light chain 2, regulatory, cardiac, slow, CTNNA1 - catenin (cadherin-associated protein), alpha 1, 102kda, ACTA1 - actin, alpha 1, skeletal muscle, KRT8 - keratin 8, CSRP3 - cysteine and glycine-rich protein 3 (cardiac lim protein), TUBB4B - tubulin, beta 4b class ivb, TCAP - titin-cap, MYBPC3 - myosi…
GO:0004111	creatine kinase activity	0.000611	0.0866	48.82	6054	4	62	2	[CKMT2 - creatine kinase, mitochondrial 2 (sarcomeric), CKM - creatine kinase, muscle]
GO:0046961	proton-transporting ATPase activity, rotational mechanism	0.000748	0.101	16.27	6054	18	62	3	[ATP5C1 - atp synthase, h+ transporting, mitochondrial f1 complex, gamma polypeptide 1, ATP5A1 - atp synthase, h+ transporting, mitochondrial f1 complex, alpha subunit 1, cardiac muscle, ATP5B - atp synthase, h+ transporting, mitochondrial f1 complex, beta polypeptide]
GO:0043492	ATPase activity, coupled to movement of substances	0.000913	0.118	9.08	6054	43	62	4	[ATP5C1 - atp synthase, h+ transporting, mitochondrial f1 complex, gamma polypeptide 1, ATP1A2 - atpase, na+/k+ transporting, alpha 2 polypeptide, ATP5A1 - atp synthase, h+ transporting, mitochondrial f1 complex, alpha subunit 1, cardiac muscle, ATP5B - atp synthase, h+ transporting, mitochondrial f1 complex, beta polypeptide]
GO:0042626	ATPase activity, coupled to transmembrane movement of substances	0.000913	0.113	9.08	6054	43	62	4	[ATP5C1 - atp synthase, h+ transporting, mitochondrial f1 complex, gamma polypeptide 1, ATP1A2 - atpase, na+/k+ transporting, alpha 2 polypeptide, ATP5A1 - atp synthase, h+ transporting, mitochondrial f1 complex, alpha subunit 1, cardiac muscle, ATP5B - atp synthase, h+ transporting, mitochondrial f1 complex, beta polypeptide]
GO:0016820	hydrolase activity, acting on acid anhydrides, catalyzing transmembrane movement of substances	0.000997	0.119	8.88	6054	44	62	4	[ATP5C1 - atp synthase, h+ transporting, mitochondrial f1 complex, gamma polypeptide 1, ATP1A2 - atpase, na+/k+ transporting, alpha 2 polypeptide, ATP5A1 - atp synthase, h+ transporting, mitochondrial f1 complex, alpha subunit 1, cardiac muscle, ATP5B - atp synthase, h+ transporting, mitochondrial f1 complex, beta polypeptide]

## Sheet: Large_Islands_COMPONENT
GO Term	Description	P-value	FDR q-value	Enrichment	N	B	n	b	Genes
GO:0044449	contractile fiber part	1.79e-16	2.48e-13	13.73	6054	128	62	18	[CSRP3 - cysteine and glycine-rich protein 3 (cardiac lim protein), XIRP2 - xin actin-binding repeat containing 2, ALDOA - aldolase a, fructose-bisphosphate, MYH7 - myosin, heavy chain 7, cardiac muscle, beta, MYL3 - myosin, light chain 3, alkali; ventricular, skeletal, slow, DES - desmin, HSPB1 - heat shock 27kda protein 1, MYL2 - myosin, light chain 2, regulatory, cardiac, slow, MYL4 - myosin, …
GO:0043209	myelin sheath	3.12e-14	2.16e-11	14.65	6054	100	62	15	[UQCRC2 - ubiquinol-cytochrome c reductase core protein ii, GSN - gelsolin, PDHA1 - pyruvate dehydrogenase (lipoamide) alpha 1, SDHA - succinate dehydrogenase complex, subunit a, flavoprotein (fp), ACO2 - aconitase 2, mitochondrial, ATP1A2 - atpase, na+/k+ transporting, alpha 2 polypeptide, ATP5C1 - atp synthase, h+ transporting, mitochondrial f1 complex, gamma polypeptide 1, ACTR1A - arp1 actin-…
GO:0030017	sarcomere	2.52e-09	1.16e-06	28.48	6054	24	62	7	[MYL3 - myosin, light chain 3, alkali; ventricular, skeletal, slow, MYL2 - myosin, light chain 2, regulatory, cardiac, slow, ACTA1 - actin, alpha 1, skeletal muscle, LRRC10 - leucine rich repeat containing 10, MYBPC3 - myosin binding protein c, cardiac, TNNI3 - troponin i type 3 (cardiac), MYH7 - myosin, heavy chain 7, cardiac muscle, beta]
GO:0044444	cytoplasmic part	2.21e-07	7.65e-05	1.51	6054	3560	62	55	[UQCRC2 - ubiquinol-cytochrome c reductase core protein ii, FABP3 - fatty acid binding protein 3, muscle and heart (mammary-derived growth inhibitor), GSN - gelsolin, ATP1A2 - atpase, na+/k+ transporting, alpha 2 polypeptide, SDHA - succinate dehydrogenase complex, subunit a, flavoprotein (fp), HSPB7 - heat shock 27kda protein family, member 7 (cardiovascular), ENO3 - enolase 3 (beta, muscle), CT…
GO:0030018	Z disc	3.9e-07	0.000108	11.32	6054	69	62	8	[HSPB1 - heat shock 27kda protein 1, DES - desmin, KRT8 - keratin 8, CSRP3 - cysteine and glycine-rich protein 3 (cardiac lim protein), HRC - histidine rich calcium binding protein, TCAP - titin-cap, XIRP2 - xin actin-binding repeat containing 2, PDLIM3 - pdz and lim domain 3]
GO:0031672	A band	6.77e-07	0.000156	48.82	6054	8	62	4	[MYL3 - myosin, light chain 3, alkali; ventricular, skeletal, slow, MYL2 - myosin, light chain 2, regulatory, cardiac, slow, MYL4 - myosin, light chain 4, alkali; atrial, embryonic, MYBPC3 - myosin binding protein c, cardiac]
GO:0016459	myosin complex	3.5e-06	0.000692	20.34	6054	24	62	5	[MYL3 - myosin, light chain 3, alkali; ventricular, skeletal, slow, MYL2 - myosin, light chain 2, regulatory, cardiac, slow, MYL4 - myosin, light chain 4, alkali; atrial, embryonic, MYBPC3 - myosin binding protein c, cardiac, MYH7 - myosin, heavy chain 7, cardiac muscle, beta]
GO:0043233	organelle lumen	1.21e-05	0.0021	3.78	6054	362	62	14	[PDHA1 - pyruvate dehydrogenase (lipoamide) alpha 1, ACO2 - aconitase 2, mitochondrial, PROS1 - protein s (alpha), NDUFA9 - nadh dehydrogenase (ubiquinone) 1 alpha subcomplex, 9, 39kda, ALDOA - aldolase a, fructose-bisphosphate, ATP5C1 - atp synthase, h+ transporting, mitochondrial f1 complex, gamma polypeptide 1, OGDH - oxoglutarate (alpha-ketoglutarate) dehydrogenase (lipoamide), SRL - sarcalum…
GO:0070013	intracellular organelle lumen	3.26e-05	0.00502	3.7	6054	343	62	13	[PDHA1 - pyruvate dehydrogenase (lipoamide) alpha 1, ACO2 - aconitase 2, mitochondrial, PROS1 - protein s (alpha), NDUFA9 - nadh dehydrogenase (ubiquinone) 1 alpha subcomplex, 9, 39kda, ATP5C1 - atp synthase, h+ transporting, mitochondrial f1 complex, gamma polypeptide 1, OGDH - oxoglutarate (alpha-ketoglutarate) dehydrogenase (lipoamide), SRL - sarcalumenin, COL21A1 - collagen, type xxi, alpha 1…
GO:0045259	proton-transporting ATP synthase complex	3.45e-05	0.00477	20.56	6054	19	62	4	[ATP5C1 - atp synthase, h+ transporting, mitochondrial f1 complex, gamma polypeptide 1, ATP5G3 - atp synthase, h+ transporting, mitochondrial fo complex, subunit c3 (subunit 9), ATP5A1 - atp synthase, h+ transporting, mitochondrial f1 complex, alpha subunit 1, cardiac muscle, ATP5B - atp synthase, h+ transporting, mitochondrial f1 complex, beta polypeptide]
GO:0005753	mitochondrial proton-transporting ATP synthase complex	3.45e-05	0.00434	20.56	6054	19	62	4	[ATP5C1 - atp synthase, h+ transporting, mitochondrial f1 complex, gamma polypeptide 1, ATP5G3 - atp synthase, h+ transporting, mitochondrial fo complex, subunit c3 (subunit 9), ATP5A1 - atp synthase, h+ transporting, mitochondrial f1 complex, alpha subunit 1, cardiac muscle, ATP5B - atp synthase, h+ transporting, mitochondrial f1 complex, beta polypeptide]
GO:0031974	membrane-enclosed lumen	3.64e-05	0.0042	3.43	6054	399	62	14	[PDHA1 - pyruvate dehydrogenase (lipoamide) alpha 1, ACO2 - aconitase 2, mitochondrial, PROS1 - protein s (alpha), NDUFA9 - nadh dehydrogenase (ubiquinone) 1 alpha subcomplex, 9, 39kda, ALDOA - aldolase a, fructose-bisphosphate, ATP5C1 - atp synthase, h+ transporting, mitochondrial f1 complex, gamma polypeptide 1, OGDH - oxoglutarate (alpha-ketoglutarate) dehydrogenase (lipoamide), SRL - sarcalum…
GO:0098800	inner mitochondrial membrane protein complex	5.58e-05	0.00594	6.97	6054	98	62	7	[ATP5C1 - atp synthase, h+ transporting, mitochondrial f1 complex, gamma polypeptide 1, UQCRC2 - ubiquinol-cytochrome c reductase core protein ii, ATP5G3 - atp synthase, h+ transporting, mitochondrial fo complex, subunit c3 (subunit 9), SDHA - succinate dehydrogenase complex, subunit a, flavoprotein (fp), NDUFA9 - nadh dehydrogenase (ubiquinone) 1 alpha subcomplex, 9, 39kda, ATP5A1 - atp synthase…
GO:0031966	mitochondrial membrane	6.42e-05	0.00634	3.25	6054	420	62	14	[UQCRC2 - ubiquinol-cytochrome c reductase core protein ii, SDHA - succinate dehydrogenase complex, subunit a, flavoprotein (fp), NDUFA9 - nadh dehydrogenase (ubiquinone) 1 alpha subcomplex, 9, 39kda, ATP5C1 - atp synthase, h+ transporting, mitochondrial f1 complex, gamma polypeptide 1, CKMT2 - creatine kinase, mitochondrial 2 (sarcomeric), OGDH - oxoglutarate (alpha-ketoglutarate) dehydrogenase …
GO:0015629	actin cytoskeleton	6.77e-05	0.00625	6.77	6054	101	62	7	[MYL2 - myosin, light chain 2, regulatory, cardiac, slow, HSPB7 - heat shock 27kda protein family, member 7 (cardiovascular), CTNNA1 - catenin (cadherin-associated protein), alpha 1, 102kda, ACTA1 - actin, alpha 1, skeletal muscle, GSN - gelsolin, ALDOA - aldolase a, fructose-bisphosphate, PDLIM3 - pdz and lim domain 3]
GO:0044455	mitochondrial membrane part	8.72e-05	0.00755	5.5	6054	142	62	8	[ATP5C1 - atp synthase, h+ transporting, mitochondrial f1 complex, gamma polypeptide 1, UQCRC2 - ubiquinol-cytochrome c reductase core protein ii, ATP5G3 - atp synthase, h+ transporting, mitochondrial fo complex, subunit c3 (subunit 9), OXA1L - oxidase (cytochrome c) assembly 1-like, SDHA - succinate dehydrogenase complex, subunit a, flavoprotein (fp), NDUFA9 - nadh dehydrogenase (ubiquinone) 1 a…
GO:0043230	extracellular organelle	9.91e-05	0.00807	2	6054	1321	62	27	[UQCRC2 - ubiquinol-cytochrome c reductase core protein ii, TPI1 - triosephosphate isomerase 1, FABP3 - fatty acid binding protein 3, muscle and heart (mammary-derived growth inhibitor), GSN - gelsolin, ATP1A2 - atpase, na+/k+ transporting, alpha 2 polypeptide, PROS1 - protein s (alpha), ALDOA - aldolase a, fructose-bisphosphate, CYP2J2 - cytochrome p450, family 2, subfamily j, polypeptide 2, ENO…
GO:1903561	extracellular vesicle	9.91e-05	0.00762	2	6054	1321	62	27	[UQCRC2 - ubiquinol-cytochrome c reductase core protein ii, TPI1 - triosephosphate isomerase 1, FABP3 - fatty acid binding protein 3, muscle and heart (mammary-derived growth inhibitor), GSN - gelsolin, ATP1A2 - atpase, na+/k+ transporting, alpha 2 polypeptide, PROS1 - protein s (alpha), ALDOA - aldolase a, fructose-bisphosphate, CYP2J2 - cytochrome p450, family 2, subfamily j, polypeptide 2, ENO…
GO:0005759	mitochondrial matrix	0.000108	0.0079	4.67	6054	188	62	9	[ATP5C1 - atp synthase, h+ transporting, mitochondrial f1 complex, gamma polypeptide 1, OGDH - oxoglutarate (alpha-ketoglutarate) dehydrogenase (lipoamide), PDHA1 - pyruvate dehydrogenase (lipoamide) alpha 1, ACO2 - aconitase 2, mitochondrial, NDUFA9 - nadh dehydrogenase (ubiquinone) 1 alpha subcomplex, 9, 39kda, ATP5A1 - atp synthase, h+ transporting, mitochondrial f1 complex, alpha subunit 1, c…
GO:0005859	muscle myosin complex	0.000117	0.00807	29.29	6054	10	62	3	[MYL3 - myosin, light chain 3, alkali; ventricular, skeletal, slow, MYBPC3 - myosin binding protein c, cardiac, MYH7 - myosin, heavy chain 7, cardiac muscle, beta]
GO:0044429	mitochondrial part	0.000124	0.00816	2.65	6054	627	62	17	[UQCRC2 - ubiquinol-cytochrome c reductase core protein ii, PDHA1 - pyruvate dehydrogenase (lipoamide) alpha 1, ACO2 - aconitase 2, mitochondrial, SDHA - succinate dehydrogenase complex, subunit a, flavoprotein (fp), NDUFA9 - nadh dehydrogenase (ubiquinone) 1 alpha subcomplex, 9, 39kda, ATP5C1 - atp synthase, h+ transporting, mitochondrial f1 complex, gamma polypeptide 1, CKMT2 - creatine kinase,…
GO:0005856	cytoskeleton	0.000145	0.00911	3.43	6054	342	62	12	[HSPB1 - heat shock 27kda protein 1, MYL2 - myosin, light chain 2, regulatory, cardiac, slow, HSPB7 - heat shock 27kda protein family, member 7 (cardiovascular), CTNNA1 - catenin (cadherin-associated protein), alpha 1, 102kda, ACTA1 - actin, alpha 1, skeletal muscle, KRT8 - keratin 8, CSRP3 - cysteine and glycine-rich protein 3 (cardiac lim protein), TUBB4B - tubulin, beta 4b class ivb, GSN - gel…
GO:0005739	mitochondrion	0.000174	0.0105	2.39	6054	776	62	19	[UQCRC2 - ubiquinol-cytochrome c reductase core protein ii, PDHA1 - pyruvate dehydrogenase (lipoamide) alpha 1, SDHA - succinate dehydrogenase complex, subunit a, flavoprotein (fp), ACO2 - aconitase 2, mitochondrial, ATP5C1 - atp synthase, h+ transporting, mitochondrial f1 complex, gamma polypeptide 1, OGDH - oxoglutarate (alpha-ketoglutarate) dehydrogenase (lipoamide), CKMT2 - creatine kinase, m…
GO:0044430	cytoskeletal part	0.00018	0.0104	2.68	6054	583	62	16	[PDE4DIP - phosphodiesterase 4d interacting protein, GSN - gelsolin, MYH7 - myosin, heavy chain 7, cardiac muscle, beta, DES - desmin, MYL3 - myosin, light chain 3, alkali; ventricular, skeletal, slow, HSPB1 - heat shock 27kda protein 1, MYL2 - myosin, light chain 2, regulatory, cardiac, slow, ACTA1 - actin, alpha 1, skeletal muscle, MYL4 - myosin, light chain 4, alkali; atrial, embryonic, KRT8 -…
GO:0016469	proton-transporting two-sector ATPase complex	0.000196	0.0108	13.47	6054	29	62	4	[ATP5C1 - atp synthase, h+ transporting, mitochondrial f1 complex, gamma polypeptide 1, ATP5G3 - atp synthase, h+ transporting, mitochondrial fo complex, subunit c3 (subunit 9), ATP5A1 - atp synthase, h+ transporting, mitochondrial f1 complex, alpha subunit 1, cardiac muscle, ATP5B - atp synthase, h+ transporting, mitochondrial f1 complex, beta polypeptide]
GO:0031674	I band	0.000211	0.0112	24.41	6054	12	62	3	[MYL3 - myosin, light chain 3, alkali; ventricular, skeletal, slow, TCAP - titin-cap, ALDOA - aldolase a, fructose-bisphosphate]
GO:0098798	mitochondrial protein complex	0.000234	0.012	5.56	6054	123	62	7	[ATP5C1 - atp synthase, h+ transporting, mitochondrial f1 complex, gamma polypeptide 1, UQCRC2 - ubiquinol-cytochrome c reductase core protein ii, ATP5G3 - atp synthase, h+ transporting, mitochondrial fo complex, subunit c3 (subunit 9), SDHA - succinate dehydrogenase complex, subunit a, flavoprotein (fp), NDUFA9 - nadh dehydrogenase (ubiquinone) 1 alpha subcomplex, 9, 39kda, ATP5A1 - atp synthase…
GO:0065010	extracellular membrane-bounded organelle	0.000265	0.0131	1.93	6054	1317	62	26	[UQCRC2 - ubiquinol-cytochrome c reductase core protein ii, TPI1 - triosephosphate isomerase 1, FABP3 - fatty acid binding protein 3, muscle and heart (mammary-derived growth inhibitor), GSN - gelsolin, PROS1 - protein s (alpha), ALDOA - aldolase a, fructose-bisphosphate, CYP2J2 - cytochrome p450, family 2, subfamily j, polypeptide 2, ENO3 - enolase 3 (beta, muscle), KRT8 - keratin 8, TUBB4B - tu…
GO:0070062	extracellular exosome	0.000265	0.0126	1.93	6054	1317	62	26	[UQCRC2 - ubiquinol-cytochrome c reductase core protein ii, TPI1 - triosephosphate isomerase 1, FABP3 - fatty acid binding protein 3, muscle and heart (mammary-derived growth inhibitor), GSN - gelsolin, PROS1 - protein s (alpha), ALDOA - aldolase a, fructose-bisphosphate, CYP2J2 - cytochrome p450, family 2, subfamily j, polypeptide 2, ENO3 - enolase 3 (beta, muscle), KRT8 - keratin 8, TUBB4B - tu…
GO:0044421	extracellular region part	0.000269	0.0124	1.85	6054	1478	62	28	[UQCRC2 - ubiquinol-cytochrome c reductase core protein ii, TPI1 - triosephosphate isomerase 1, FABP3 - fatty acid binding protein 3, muscle and heart (mammary-derived growth inhibitor), GSN - gelsolin, ATP1A2 - atpase, na+/k+ transporting, alpha 2 polypeptide, PROS1 - protein s (alpha), ALDOA - aldolase a, fructose-bisphosphate, CYP2J2 - cytochrome p450, family 2, subfamily j, polypeptide 2, ENO…
GO:0016460	myosin II complex	0.000272	0.0121	22.53	6054	13	62	3	[MYL3 - myosin, light chain 3, alkali; ventricular, skeletal, slow, MYBPC3 - myosin binding protein c, cardiac, MYH7 - myosin, heavy chain 7, cardiac muscle, beta]
GO:0031982	vesicle	0.000399	0.0173	1.81	6054	1511	62	28	[UQCRC2 - ubiquinol-cytochrome c reductase core protein ii, TPI1 - triosephosphate isomerase 1, FABP3 - fatty acid binding protein 3, muscle and heart (mammary-derived growth inhibitor), GSN - gelsolin, ATP1A2 - atpase, na+/k+ transporting, alpha 2 polypeptide, PROS1 - protein s (alpha), ALDOA - aldolase a, fructose-bisphosphate, CYP2J2 - cytochrome p450, family 2, subfamily j, polypeptide 2, CTN…
GO:0031988	membrane-bounded vesicle	0.000551	0.0231	1.81	6054	1457	62	27	[UQCRC2 - ubiquinol-cytochrome c reductase core protein ii, TPI1 - triosephosphate isomerase 1, FABP3 - fatty acid binding protein 3, muscle and heart (mammary-derived growth inhibitor), GSN - gelsolin, PROS1 - protein s (alpha), ALDOA - aldolase a, fructose-bisphosphate, CYP2J2 - cytochrome p450, family 2, subfamily j, polypeptide 2, CTNNA1 - catenin (cadherin-associated protein), alpha 1, 102kd…
GO:0016528	sarcoplasm	0.000611	0.0249	48.82	6054	4	62	2	[FABP3 - fatty acid binding protein 3, muscle and heart (mammary-derived growth inhibitor), GSN - gelsolin]
GO:0043234	protein complex	0.000833	0.0329	1.63	6054	1919	62	32	[UQCRC2 - ubiquinol-cytochrome c reductase core protein ii, PDHA1 - pyruvate dehydrogenase (lipoamide) alpha 1, GSN - gelsolin, SDHA - succinate dehydrogenase complex, subunit a, flavoprotein (fp), ATP1A2 - atpase, na+/k+ transporting, alpha 2 polypeptide, PROS1 - protein s (alpha), MYH7 - myosin, heavy chain 7, cardiac muscle, beta, CTNNA1 - catenin (cadherin-associated protein), alpha 1, 102kda…

## Sheet: Large_Islands_PROCESS
GO Term	Description	P-value	FDR q-value	Enrichment	N	B	n	b	Genes
GO:0003012	muscle system process	1.14e-14	1.17e-10	13.7	6054	114	62	16	[CSRP3 - cysteine and glycine-rich protein 3 (cardiac lim protein), GSN - gelsolin, ATP1A2 - atpase, na+/k+ transporting, alpha 2 polypeptide, ALDOA - aldolase a, fructose-bisphosphate, MYH7 - myosin, heavy chain 7, cardiac muscle, beta, MYL3 - myosin, light chain 3, alkali; ventricular, skeletal, slow, DES - desmin, CKMT2 - creatine kinase, mitochondrial 2 (sarcomeric), MYL2 - myosin, light chai…
GO:0006936	muscle contraction	1.66e-14	8.58e-11	15.26	6054	96	62	15	[CSRP3 - cysteine and glycine-rich protein 3 (cardiac lim protein), ATP1A2 - atpase, na+/k+ transporting, alpha 2 polypeptide, ALDOA - aldolase a, fructose-bisphosphate, MYH7 - myosin, heavy chain 7, cardiac muscle, beta, DES - desmin, MYL3 - myosin, light chain 3, alkali; ventricular, skeletal, slow, CKMT2 - creatine kinase, mitochondrial 2 (sarcomeric), MYL2 - myosin, light chain 2, regulatory,…
GO:0030049	muscle filament sliding	2.78e-14	9.6e-11	37.56	6054	26	62	10	[DES - desmin, MYL3 - myosin, light chain 3, alkali; ventricular, skeletal, slow, MYL2 - myosin, light chain 2, regulatory, cardiac, slow, ACTA1 - actin, alpha 1, skeletal muscle, MYL4 - myosin, light chain 4, alkali; atrial, embryonic, TCAP - titin-cap, TNNT1 - troponin t type 1 (skeletal, slow), MYBPC3 - myosin binding protein c, cardiac, TNNI3 - troponin i type 3 (cardiac), MYH7 - myosin, heav…
GO:0033275	actin-myosin filament sliding	2.78e-14	7.2e-11	37.56	6054	26	62	10	[DES - desmin, MYL3 - myosin, light chain 3, alkali; ventricular, skeletal, slow, MYL2 - myosin, light chain 2, regulatory, cardiac, slow, ACTA1 - actin, alpha 1, skeletal muscle, MYL4 - myosin, light chain 4, alkali; atrial, embryonic, TCAP - titin-cap, TNNT1 - troponin t type 1 (skeletal, slow), MYBPC3 - myosin binding protein c, cardiac, TNNI3 - troponin i type 3 (cardiac), MYH7 - myosin, heav…
GO:0070252	actin-mediated cell contraction	2.24e-13	4.62e-10	31.5	6054	31	62	10	[DES - desmin, MYL3 - myosin, light chain 3, alkali; ventricular, skeletal, slow, MYL2 - myosin, light chain 2, regulatory, cardiac, slow, ACTA1 - actin, alpha 1, skeletal muscle, MYL4 - myosin, light chain 4, alkali; atrial, embryonic, TCAP - titin-cap, TNNT1 - troponin t type 1 (skeletal, slow), MYBPC3 - myosin binding protein c, cardiac, TNNI3 - troponin i type 3 (cardiac), MYH7 - myosin, heav…
GO:0006941	striated muscle contraction	2.29e-13	3.95e-10	24.98	6054	43	62	11	[MYL3 - myosin, light chain 3, alkali; ventricular, skeletal, slow, MYL2 - myosin, light chain 2, regulatory, cardiac, slow, MYL4 - myosin, light chain 4, alkali; atrial, embryonic, CSRP3 - cysteine and glycine-rich protein 3 (cardiac lim protein), TCAP - titin-cap, ATP1A2 - atpase, na+/k+ transporting, alpha 2 polypeptide, ALDOA - aldolase a, fructose-bisphosphate, TNNT1 - troponin t type 1 (ske…
GO:0030048	actin filament-based movement	1.67e-12	2.47e-09	26.39	6054	37	62	10	[DES - desmin, MYL3 - myosin, light chain 3, alkali; ventricular, skeletal, slow, MYL2 - myosin, light chain 2, regulatory, cardiac, slow, MYL4 - myosin, light chain 4, alkali; atrial, embryonic, ACTA1 - actin, alpha 1, skeletal muscle, TCAP - titin-cap, TNNT1 - troponin t type 1 (skeletal, slow), MYBPC3 - myosin binding protein c, cardiac, TNNI3 - troponin i type 3 (cardiac), MYH7 - myosin, heav…
GO:0006091	generation of precursor metabolites and energy	3.46e-12	4.47e-09	7.88	6054	223	62	18	[UQCRC2 - ubiquinol-cytochrome c reductase core protein ii, TPI1 - triosephosphate isomerase 1, ACO2 - aconitase 2, mitochondrial, SDHA - succinate dehydrogenase complex, subunit a, flavoprotein (fp), NDUFA9 - nadh dehydrogenase (ubiquinone) 1 alpha subcomplex, 9, 39kda, ALDOA - aldolase a, fructose-bisphosphate, ATP5C1 - atp synthase, h+ transporting, mitochondrial f1 complex, gamma polypeptide …
GO:0008016	regulation of heart contraction	3.51e-12	4.03e-09	16.5	6054	71	62	12	[MYL3 - myosin, light chain 3, alkali; ventricular, skeletal, slow, DES - desmin, MYL2 - myosin, light chain 2, regulatory, cardiac, slow, HSPB7 - heat shock 27kda protein family, member 7 (cardiovascular), MYL4 - myosin, light chain 4, alkali; atrial, embryonic, CSRP3 - cysteine and glycine-rich protein 3 (cardiac lim protein), HRC - histidine rich calcium binding protein, HOPX - hop homeobox, A…
GO:0046034	ATP metabolic process	8.18e-12	8.46e-09	15.42	6054	76	62	12	[ATP5C1 - atp synthase, h+ transporting, mitochondrial f1 complex, gamma polypeptide 1, UQCRC2 - ubiquinol-cytochrome c reductase core protein ii, OGDH - oxoglutarate (alpha-ketoglutarate) dehydrogenase (lipoamide), ENO3 - enolase 3 (beta, muscle), TPI1 - triosephosphate isomerase 1, ATP5G3 - atp synthase, h+ transporting, mitochondrial fo complex, subunit c3 (subunit 9), ATP1A2 - atpase, na+/k+ …
GO:0060048	cardiac muscle contraction	1.58e-11	1.49e-08	27.46	6054	32	62	9	[MYL3 - myosin, light chain 3, alkali; ventricular, skeletal, slow, MYL2 - myosin, light chain 2, regulatory, cardiac, slow, MYL4 - myosin, light chain 4, alkali; atrial, embryonic, CSRP3 - cysteine and glycine-rich protein 3 (cardiac lim protein), TCAP - titin-cap, ATP1A2 - atpase, na+/k+ transporting, alpha 2 polypeptide, MYBPC3 - myosin binding protein c, cardiac, TNNI3 - troponin i type 3 (ca…
GO:1903522	regulation of blood circulation	3.24e-11	2.79e-08	13.79	6054	85	62	12	[MYL3 - myosin, light chain 3, alkali; ventricular, skeletal, slow, DES - desmin, MYL2 - myosin, light chain 2, regulatory, cardiac, slow, HSPB7 - heat shock 27kda protein family, member 7 (cardiovascular), MYL4 - myosin, light chain 4, alkali; atrial, embryonic, CSRP3 - cysteine and glycine-rich protein 3 (cardiac lim protein), HRC - histidine rich calcium binding protein, HOPX - hop homeobox, A…
GO:0009205	purine ribonucleoside triphosphate metabolic process	3.24e-11	2.57e-08	13.79	6054	85	62	12	[ATP5C1 - atp synthase, h+ transporting, mitochondrial f1 complex, gamma polypeptide 1, UQCRC2 - ubiquinol-cytochrome c reductase core protein ii, OGDH - oxoglutarate (alpha-ketoglutarate) dehydrogenase (lipoamide), ENO3 - enolase 3 (beta, muscle), TPI1 - triosephosphate isomerase 1, ATP5G3 - atp synthase, h+ transporting, mitochondrial fo complex, subunit c3 (subunit 9), ATP1A2 - atpase, na+/k+ …
GO:0044057	regulation of system process	4.46e-11	3.29e-08	10.13	6054	135	62	14	[CSRP3 - cysteine and glycine-rich protein 3 (cardiac lim protein), ATP1A2 - atpase, na+/k+ transporting, alpha 2 polypeptide, CYP2J2 - cytochrome p450, family 2, subfamily j, polypeptide 2, MYH7 - myosin, heavy chain 7, cardiac muscle, beta, DES - desmin, MYL3 - myosin, light chain 3, alkali; ventricular, skeletal, slow, MYL2 - myosin, light chain 2, regulatory, cardiac, slow, HSPB7 - heat shock…
GO:0009199	ribonucleoside triphosphate metabolic process	6.48e-11	4.47e-08	13.02	6054	90	62	12	[ATP5C1 - atp synthase, h+ transporting, mitochondrial f1 complex, gamma polypeptide 1, UQCRC2 - ubiquinol-cytochrome c reductase core protein ii, OGDH - oxoglutarate (alpha-ketoglutarate) dehydrogenase (lipoamide), ENO3 - enolase 3 (beta, muscle), TPI1 - triosephosphate isomerase 1, ATP5G3 - atp synthase, h+ transporting, mitochondrial fo complex, subunit c3 (subunit 9), ATP1A2 - atpase, na+/k+ …
GO:0009144	purine nucleoside triphosphate metabolic process	6.48e-11	4.19e-08	13.02	6054	90	62	12	[ATP5C1 - atp synthase, h+ transporting, mitochondrial f1 complex, gamma polypeptide 1, UQCRC2 - ubiquinol-cytochrome c reductase core protein ii, OGDH - oxoglutarate (alpha-ketoglutarate) dehydrogenase (lipoamide), ENO3 - enolase 3 (beta, muscle), TPI1 - triosephosphate isomerase 1, ATP5G3 - atp synthase, h+ transporting, mitochondrial fo complex, subunit c3 (subunit 9), ATP1A2 - atpase, na+/k+ …
GO:0009126	purine nucleoside monophosphate metabolic process	1.24e-10	7.57e-08	12.33	6054	95	62	12	[ATP5C1 - atp synthase, h+ transporting, mitochondrial f1 complex, gamma polypeptide 1, UQCRC2 - ubiquinol-cytochrome c reductase core protein ii, OGDH - oxoglutarate (alpha-ketoglutarate) dehydrogenase (lipoamide), ENO3 - enolase 3 (beta, muscle), TPI1 - triosephosphate isomerase 1, ATP5G3 - atp synthase, h+ transporting, mitochondrial fo complex, subunit c3 (subunit 9), ATP1A2 - atpase, na+/k+ …
GO:0009167	purine ribonucleoside monophosphate metabolic process	1.24e-10	7.15e-08	12.33	6054	95	62	12	[ATP5C1 - atp synthase, h+ transporting, mitochondrial f1 complex, gamma polypeptide 1, UQCRC2 - ubiquinol-cytochrome c reductase core protein ii, OGDH - oxoglutarate (alpha-ketoglutarate) dehydrogenase (lipoamide), ENO3 - enolase 3 (beta, muscle), TPI1 - triosephosphate isomerase 1, ATP5G3 - atp synthase, h+ transporting, mitochondrial fo complex, subunit c3 (subunit 9), ATP1A2 - atpase, na+/k+ …
GO:0030029	actin filament-based process	2.24e-10	1.22e-07	8.99	6054	152	62	14	[CSRP3 - cysteine and glycine-rich protein 3 (cardiac lim protein), GSN - gelsolin, XIRP2 - xin actin-binding repeat containing 2, MYH7 - myosin, heavy chain 7, cardiac muscle, beta, DES - desmin, MYL3 - myosin, light chain 3, alkali; ventricular, skeletal, slow, MYL2 - myosin, light chain 2, regulatory, cardiac, slow, MYL4 - myosin, light chain 4, alkali; atrial, embryonic, ACTA1 - actin, alpha …
GO:0009161	ribonucleoside monophosphate metabolic process	2.91e-10	1.51e-07	11.49	6054	102	62	12	[ATP5C1 - atp synthase, h+ transporting, mitochondrial f1 complex, gamma polypeptide 1, UQCRC2 - ubiquinol-cytochrome c reductase core protein ii, OGDH - oxoglutarate (alpha-ketoglutarate) dehydrogenase (lipoamide), ENO3 - enolase 3 (beta, muscle), ATP5G3 - atp synthase, h+ transporting, mitochondrial fo complex, subunit c3 (subunit 9), TPI1 - triosephosphate isomerase 1, ATP1A2 - atpase, na+/k+ …
GO:0046128	purine ribonucleoside metabolic process	3.15e-10	1.55e-07	9.92	6054	128	62	13	[UQCRC2 - ubiquinol-cytochrome c reductase core protein ii, TPI1 - triosephosphate isomerase 1, ATP1A2 - atpase, na+/k+ transporting, alpha 2 polypeptide, ALDOA - aldolase a, fructose-bisphosphate, MYH7 - myosin, heavy chain 7, cardiac muscle, beta, ATP5C1 - atp synthase, h+ transporting, mitochondrial f1 complex, gamma polypeptide 1, OGDH - oxoglutarate (alpha-ketoglutarate) dehydrogenase (lipoa…
GO:0009141	nucleoside triphosphate metabolic process	3.27e-10	1.54e-07	11.38	6054	103	62	12	[ATP5C1 - atp synthase, h+ transporting, mitochondrial f1 complex, gamma polypeptide 1, UQCRC2 - ubiquinol-cytochrome c reductase core protein ii, OGDH - oxoglutarate (alpha-ketoglutarate) dehydrogenase (lipoamide), ENO3 - enolase 3 (beta, muscle), ATP5G3 - atp synthase, h+ transporting, mitochondrial fo complex, subunit c3 (subunit 9), TPI1 - triosephosphate isomerase 1, ATP1A2 - atpase, na+/k+ …
GO:0042278	purine nucleoside metabolic process	3.48e-10	1.56e-07	9.84	6054	129	62	13	[UQCRC2 - ubiquinol-cytochrome c reductase core protein ii, TPI1 - triosephosphate isomerase 1, ATP1A2 - atpase, na+/k+ transporting, alpha 2 polypeptide, ALDOA - aldolase a, fructose-bisphosphate, MYH7 - myosin, heavy chain 7, cardiac muscle, beta, ATP5C1 - atp synthase, h+ transporting, mitochondrial f1 complex, gamma polypeptide 1, OGDH - oxoglutarate (alpha-ketoglutarate) dehydrogenase (lipoa…
GO:0009150	purine ribonucleotide metabolic process	4.22e-10	1.82e-07	9.69	6054	131	62	13	[UQCRC2 - ubiquinol-cytochrome c reductase core protein ii, TPI1 - triosephosphate isomerase 1, ATP1A2 - atpase, na+/k+ transporting, alpha 2 polypeptide, ALDOA - aldolase a, fructose-bisphosphate, MYH7 - myosin, heavy chain 7, cardiac muscle, beta, ATP5C1 - atp synthase, h+ transporting, mitochondrial f1 complex, gamma polypeptide 1, OGDH - oxoglutarate (alpha-ketoglutarate) dehydrogenase (lipoa…
GO:0009123	nucleoside monophosphate metabolic process	6.4e-10	2.65e-07	10.75	6054	109	62	12	[ATP5C1 - atp synthase, h+ transporting, mitochondrial f1 complex, gamma polypeptide 1, UQCRC2 - ubiquinol-cytochrome c reductase core protein ii, OGDH - oxoglutarate (alpha-ketoglutarate) dehydrogenase (lipoamide), ENO3 - enolase 3 (beta, muscle), ATP5G3 - atp synthase, h+ transporting, mitochondrial fo complex, subunit c3 (subunit 9), TPI1 - triosephosphate isomerase 1, ATP1A2 - atpase, na+/k+ …
GO:0009119	ribonucleoside metabolic process	8.91e-10	3.54e-07	9.13	6054	139	62	13	[UQCRC2 - ubiquinol-cytochrome c reductase core protein ii, TPI1 - triosephosphate isomerase 1, ATP1A2 - atpase, na+/k+ transporting, alpha 2 polypeptide, ALDOA - aldolase a, fructose-bisphosphate, MYH7 - myosin, heavy chain 7, cardiac muscle, beta, ATP5C1 - atp synthase, h+ transporting, mitochondrial f1 complex, gamma polypeptide 1, OGDH - oxoglutarate (alpha-ketoglutarate) dehydrogenase (lipoa…
GO:0009259	ribonucleotide metabolic process	9.74e-10	3.73e-07	9.07	6054	140	62	13	[UQCRC2 - ubiquinol-cytochrome c reductase core protein ii, TPI1 - triosephosphate isomerase 1, ATP1A2 - atpase, na+/k+ transporting, alpha 2 polypeptide, ALDOA - aldolase a, fructose-bisphosphate, MYH7 - myosin, heavy chain 7, cardiac muscle, beta, ATP5C1 - atp synthase, h+ transporting, mitochondrial f1 complex, gamma polypeptide 1, OGDH - oxoglutarate (alpha-ketoglutarate) dehydrogenase (lipoa…
GO:0006163	purine nucleotide metabolic process	1.07e-09	3.93e-07	9	6054	141	62	13	[UQCRC2 - ubiquinol-cytochrome c reductase core protein ii, TPI1 - triosephosphate isomerase 1, ATP1A2 - atpase, na+/k+ transporting, alpha 2 polypeptide, ALDOA - aldolase a, fructose-bisphosphate, MYH7 - myosin, heavy chain 7, cardiac muscle, beta, ATP5C1 - atp synthase, h+ transporting, mitochondrial f1 complex, gamma polypeptide 1, OGDH - oxoglutarate (alpha-ketoglutarate) dehydrogenase (lipoa…
GO:0019693	ribose phosphate metabolic process	1.51e-09	5.38e-07	8.75	6054	145	62	13	[UQCRC2 - ubiquinol-cytochrome c reductase core protein ii, TPI1 - triosephosphate isomerase 1, ATP1A2 - atpase, na+/k+ transporting, alpha 2 polypeptide, ALDOA - aldolase a, fructose-bisphosphate, MYH7 - myosin, heavy chain 7, cardiac muscle, beta, ATP5C1 - atp synthase, h+ transporting, mitochondrial f1 complex, gamma polypeptide 1, OGDH - oxoglutarate (alpha-ketoglutarate) dehydrogenase (lipoa…
GO:0009116	nucleoside metabolic process	2.5e-09	8.61e-07	8.41	6054	151	62	13	[UQCRC2 - ubiquinol-cytochrome c reductase core protein ii, TPI1 - triosephosphate isomerase 1, ATP1A2 - atpase, na+/k+ transporting, alpha 2 polypeptide, ALDOA - aldolase a, fructose-bisphosphate, MYH7 - myosin, heavy chain 7, cardiac muscle, beta, ATP5C1 - atp synthase, h+ transporting, mitochondrial f1 complex, gamma polypeptide 1, OGDH - oxoglutarate (alpha-ketoglutarate) dehydrogenase (lipoa…
GO:0072521	purine-containing compound metabolic process	4.04e-09	1.35e-06	8.09	6054	157	62	13	[UQCRC2 - ubiquinol-cytochrome c reductase core protein ii, TPI1 - triosephosphate isomerase 1, ATP1A2 - atpase, na+/k+ transporting, alpha 2 polypeptide, ALDOA - aldolase a, fructose-bisphosphate, MYH7 - myosin, heavy chain 7, cardiac muscle, beta, ATP5C1 - atp synthase, h+ transporting, mitochondrial f1 complex, gamma polypeptide 1, OGDH - oxoglutarate (alpha-ketoglutarate) dehydrogenase (lipoa…
GO:0055008	cardiac muscle tissue morphogenesis	4.72e-09	1.52e-06	26.29	6054	26	62	7	[MYL3 - myosin, light chain 3, alkali; ventricular, skeletal, slow, MYL2 - myosin, light chain 2, regulatory, cardiac, slow, TCAP - titin-cap, XIRP2 - xin actin-binding repeat containing 2, MYBPC3 - myosin binding protein c, cardiac, TNNI3 - troponin i type 3 (cardiac), MYH7 - myosin, heavy chain 7, cardiac muscle, beta]
GO:1901657	glycosyl compound metabolic process	5.95e-09	1.86e-06	7.84	6054	162	62	13	[UQCRC2 - ubiquinol-cytochrome c reductase core protein ii, TPI1 - triosephosphate isomerase 1, ATP1A2 - atpase, na+/k+ transporting, alpha 2 polypeptide, ALDOA - aldolase a, fructose-bisphosphate, MYH7 - myosin, heavy chain 7, cardiac muscle, beta, ATP5C1 - atp synthase, h+ transporting, mitochondrial f1 complex, gamma polypeptide 1, OGDH - oxoglutarate (alpha-ketoglutarate) dehydrogenase (lipoa…
GO:0060415	muscle tissue morphogenesis	1.09e-08	3.32e-06	23.57	6054	29	62	7	[MYL3 - myosin, light chain 3, alkali; ventricular, skeletal, slow, MYL2 - myosin, light chain 2, regulatory, cardiac, slow, TCAP - titin-cap, XIRP2 - xin actin-binding repeat containing 2, MYBPC3 - myosin binding protein c, cardiac, TNNI3 - troponin i type 3 (cardiac), MYH7 - myosin, heavy chain 7, cardiac muscle, beta]
GO:0002026	regulation of the force of heart contraction	1.52e-08	4.49e-06	32.55	6054	18	62	6	[MYL3 - myosin, light chain 3, alkali; ventricular, skeletal, slow, MYL2 - myosin, light chain 2, regulatory, cardiac, slow, MYL4 - myosin, light chain 4, alkali; atrial, embryonic, CSRP3 - cysteine and glycine-rich protein 3 (cardiac lim protein), ATP1A2 - atpase, na+/k+ transporting, alpha 2 polypeptide, MYH7 - myosin, heavy chain 7, cardiac muscle, beta]
GO:0003008	system process	5.09e-08	1.46e-05	5.02	6054	311	62	16	[CSRP3 - cysteine and glycine-rich protein 3 (cardiac lim protein), GSN - gelsolin, ATP1A2 - atpase, na+/k+ transporting, alpha 2 polypeptide, ALDOA - aldolase a, fructose-bisphosphate, MYH7 - myosin, heavy chain 7, cardiac muscle, beta, MYL3 - myosin, light chain 3, alkali; ventricular, skeletal, slow, DES - desmin, CKMT2 - creatine kinase, mitochondrial 2 (sarcomeric), MYL2 - myosin, light chai…
GO:0006937	regulation of muscle contraction	1.28e-07	3.58e-05	13.02	6054	60	62	8	[MYL3 - myosin, light chain 3, alkali; ventricular, skeletal, slow, MYL2 - myosin, light chain 2, regulatory, cardiac, slow, HRC - histidine rich calcium binding protein, ATP1A2 - atpase, na+/k+ transporting, alpha 2 polypeptide, MYBPC3 - myosin binding protein c, cardiac, TNNT1 - troponin t type 1 (skeletal, slow), MYH7 - myosin, heavy chain 7, cardiac muscle, beta, TNNI3 - troponin i type 3 (ca…
GO:0009117	nucleotide metabolic process	1.59e-07	4.32e-05	5.96	6054	213	62	13	[UQCRC2 - ubiquinol-cytochrome c reductase core protein ii, TPI1 - triosephosphate isomerase 1, ATP1A2 - atpase, na+/k+ transporting, alpha 2 polypeptide, ALDOA - aldolase a, fructose-bisphosphate, MYH7 - myosin, heavy chain 7, cardiac muscle, beta, ATP5C1 - atp synthase, h+ transporting, mitochondrial f1 complex, gamma polypeptide 1, OGDH - oxoglutarate (alpha-ketoglutarate) dehydrogenase (lipoa…
GO:0006753	nucleoside phosphate metabolic process	1.77e-07	4.7e-05	5.9	6054	215	62	13	[UQCRC2 - ubiquinol-cytochrome c reductase core protein ii, TPI1 - triosephosphate isomerase 1, ATP1A2 - atpase, na+/k+ transporting, alpha 2 polypeptide, ALDOA - aldolase a, fructose-bisphosphate, MYH7 - myosin, heavy chain 7, cardiac muscle, beta, ATP5C1 - atp synthase, h+ transporting, mitochondrial f1 complex, gamma polypeptide 1, OGDH - oxoglutarate (alpha-ketoglutarate) dehydrogenase (lipoa…
GO:0006754	ATP biosynthetic process	2.26e-07	5.83e-05	21.7	6054	27	62	6	[ATP5C1 - atp synthase, h+ transporting, mitochondrial f1 complex, gamma polypeptide 1, ATP5G3 - atp synthase, h+ transporting, mitochondrial fo complex, subunit c3 (subunit 9), PKM - pyruvate kinase, muscle, ATP5A1 - atp synthase, h+ transporting, mitochondrial f1 complex, alpha subunit 1, cardiac muscle, ALDOA - aldolase a, fructose-bisphosphate, ATP5B - atp synthase, h+ transporting, mitochond…
GO:0055086	nucleobase-containing small molecule metabolic process	5.49e-07	0.000139	5.36	6054	237	62	13	[UQCRC2 - ubiquinol-cytochrome c reductase core protein ii, TPI1 - triosephosphate isomerase 1, ATP1A2 - atpase, na+/k+ transporting, alpha 2 polypeptide, ALDOA - aldolase a, fructose-bisphosphate, MYH7 - myosin, heavy chain 7, cardiac muscle, beta, ATP5C1 - atp synthase, h+ transporting, mitochondrial f1 complex, gamma polypeptide 1, OGDH - oxoglutarate (alpha-ketoglutarate) dehydrogenase (lipoa…
GO:0009206	purine ribonucleoside triphosphate biosynthetic process	8.05e-07	0.000198	17.75	6054	33	62	6	[ATP5C1 - atp synthase, h+ transporting, mitochondrial f1 complex, gamma polypeptide 1, ATP5G3 - atp synthase, h+ transporting, mitochondrial fo complex, subunit c3 (subunit 9), PKM - pyruvate kinase, muscle, ATP5A1 - atp synthase, h+ transporting, mitochondrial f1 complex, alpha subunit 1, cardiac muscle, ALDOA - aldolase a, fructose-bisphosphate, ATP5B - atp synthase, h+ transporting, mitochond…
GO:0090257	regulation of muscle system process	8.32e-07	0.0002	10.28	6054	76	62	8	[MYL3 - myosin, light chain 3, alkali; ventricular, skeletal, slow, MYL2 - myosin, light chain 2, regulatory, cardiac, slow, HRC - histidine rich calcium binding protein, ATP1A2 - atpase, na+/k+ transporting, alpha 2 polypeptide, MYBPC3 - myosin binding protein c, cardiac, TNNT1 - troponin t type 1 (skeletal, slow), MYH7 - myosin, heavy chain 7, cardiac muscle, beta, TNNI3 - troponin i type 3 (ca…
GO:0009145	purine nucleoside triphosphate biosynthetic process	9.7e-07	0.000228	17.23	6054	34	62	6	[ATP5C1 - atp synthase, h+ transporting, mitochondrial f1 complex, gamma polypeptide 1, ATP5G3 - atp synthase, h+ transporting, mitochondrial fo complex, subunit c3 (subunit 9), PKM - pyruvate kinase, muscle, ATP5A1 - atp synthase, h+ transporting, mitochondrial f1 complex, alpha subunit 1, cardiac muscle, ALDOA - aldolase a, fructose-bisphosphate, ATP5B - atp synthase, h+ transporting, mitochond…
GO:0055010	ventricular cardiac muscle tissue morphogenesis	1.32e-06	0.000303	24.41	6054	20	62	5	[MYL3 - myosin, light chain 3, alkali; ventricular, skeletal, slow, MYL2 - myosin, light chain 2, regulatory, cardiac, slow, MYBPC3 - myosin binding protein c, cardiac, TNNI3 - troponin i type 3 (cardiac), MYH7 - myosin, heavy chain 7, cardiac muscle, beta]
GO:0019637	organophosphate metabolic process	1.65e-06	0.000371	4.16	6054	352	62	15	[UQCRC2 - ubiquinol-cytochrome c reductase core protein ii, TPI1 - triosephosphate isomerase 1, ATP1A2 - atpase, na+/k+ transporting, alpha 2 polypeptide, LPL - lipoprotein lipase, ALDOA - aldolase a, fructose-bisphosphate, MYH7 - myosin, heavy chain 7, cardiac muscle, beta, ATP5C1 - atp synthase, h+ transporting, mitochondrial f1 complex, gamma polypeptide 1, OGDH - oxoglutarate (alpha-ketogluta…
GO:0009201	ribonucleoside triphosphate biosynthetic process	1.93e-06	0.000424	15.42	6054	38	62	6	[ATP5C1 - atp synthase, h+ transporting, mitochondrial f1 complex, gamma polypeptide 1, ATP5G3 - atp synthase, h+ transporting, mitochondrial fo complex, subunit c3 (subunit 9), PKM - pyruvate kinase, muscle, ATP5A1 - atp synthase, h+ transporting, mitochondrial f1 complex, alpha subunit 1, cardiac muscle, ALDOA - aldolase a, fructose-bisphosphate, ATP5B - atp synthase, h+ transporting, mitochond…
GO:0044281	small molecule metabolic process	2.28e-06	0.000492	2.5	6054	1015	62	26	[UQCRC2 - ubiquinol-cytochrome c reductase core protein ii, TPI1 - triosephosphate isomerase 1, FABP3 - fatty acid binding protein 3, muscle and heart (mammary-derived growth inhibitor), PDHA1 - pyruvate dehydrogenase (lipoamide) alpha 1, ATP1A2 - atpase, na+/k+ transporting, alpha 2 polypeptide, SDHA - succinate dehydrogenase complex, subunit a, flavoprotein (fp), ALDOA - aldolase a, fructose-bi…
GO:0006942	regulation of striated muscle contraction	2.64e-06	0.000557	14.65	6054	40	62	6	[MYL3 - myosin, light chain 3, alkali; ventricular, skeletal, slow, MYL2 - myosin, light chain 2, regulatory, cardiac, slow, HRC - histidine rich calcium binding protein, ATP1A2 - atpase, na+/k+ transporting, alpha 2 polypeptide, MYBPC3 - myosin binding protein c, cardiac, MYH7 - myosin, heavy chain 7, cardiac muscle, beta]
GO:0006090	pyruvate metabolic process	2.64e-06	0.000546	14.65	6054	40	62	6	[OGDH - oxoglutarate (alpha-ketoglutarate) dehydrogenase (lipoamide), ENO3 - enolase 3 (beta, muscle), TPI1 - triosephosphate isomerase 1, PDHA1 - pyruvate dehydrogenase (lipoamide) alpha 1, PKM - pyruvate kinase, muscle, ALDOA - aldolase a, fructose-bisphosphate]
GO:0003009	skeletal muscle contraction	3.12e-06	0.000632	35.51	6054	11	62	4	[TCAP - titin-cap, TNNT1 - troponin t type 1 (skeletal, slow), TNNI3 - troponin i type 3 (cardiac), MYH7 - myosin, heavy chain 7, cardiac muscle, beta]
GO:0044763	single-organism cellular process	4.43e-06	0.000881	1.46	6054	3551	62	53	[UQCRC2 - ubiquinol-cytochrome c reductase core protein ii, FABP3 - fatty acid binding protein 3, muscle and heart (mammary-derived growth inhibitor), GSN - gelsolin, ATP1A2 - atpase, na+/k+ transporting, alpha 2 polypeptide, SDHA - succinate dehydrogenase complex, subunit a, flavoprotein (fp), ENO3 - enolase 3 (beta, muscle), CTNNA1 - catenin (cadherin-associated protein), alpha 1, 102kda, HRC -…
GO:0043436	oxoacid metabolic process	4.95e-06	0.000965	3.58	6054	436	62	16	[TPI1 - triosephosphate isomerase 1, FABP3 - fatty acid binding protein 3, muscle and heart (mammary-derived growth inhibitor), PDHA1 - pyruvate dehydrogenase (lipoamide) alpha 1, ACO2 - aconitase 2, mitochondrial, SDHA - succinate dehydrogenase complex, subunit a, flavoprotein (fp), LPL - lipoprotein lipase, ALDOA - aldolase a, fructose-bisphosphate, CYP2J2 - cytochrome p450, family 2, subfamily…
GO:0006082	organic acid metabolic process	5.1e-06	0.000976	3.58	6054	437	62	16	[TPI1 - triosephosphate isomerase 1, FABP3 - fatty acid binding protein 3, muscle and heart (mammary-derived growth inhibitor), PDHA1 - pyruvate dehydrogenase (lipoamide) alpha 1, ACO2 - aconitase 2, mitochondrial, SDHA - succinate dehydrogenase complex, subunit a, flavoprotein (fp), LPL - lipoprotein lipase, ALDOA - aldolase a, fructose-bisphosphate, CYP2J2 - cytochrome p450, family 2, subfamily…
GO:0006757	ATP generation from ADP	5.33e-06	0.001	18.78	6054	26	62	5	[OGDH - oxoglutarate (alpha-ketoglutarate) dehydrogenase (lipoamide), ENO3 - enolase 3 (beta, muscle), TPI1 - triosephosphate isomerase 1, PKM - pyruvate kinase, muscle, ALDOA - aldolase a, fructose-bisphosphate]
GO:0006096	glycolytic process	5.33e-06	0.000984	18.78	6054	26	62	5	[OGDH - oxoglutarate (alpha-ketoglutarate) dehydrogenase (lipoamide), ENO3 - enolase 3 (beta, muscle), TPI1 - triosephosphate isomerase 1, PKM - pyruvate kinase, muscle, ALDOA - aldolase a, fructose-bisphosphate]
GO:0009127	purine nucleoside monophosphate biosynthetic process	5.38e-06	0.000976	13.02	6054	45	62	6	[ATP5C1 - atp synthase, h+ transporting, mitochondrial f1 complex, gamma polypeptide 1, ATP5G3 - atp synthase, h+ transporting, mitochondrial fo complex, subunit c3 (subunit 9), PKM - pyruvate kinase, muscle, ATP5A1 - atp synthase, h+ transporting, mitochondrial f1 complex, alpha subunit 1, cardiac muscle, ALDOA - aldolase a, fructose-bisphosphate, ATP5B - atp synthase, h+ transporting, mitochond…
GO:0009168	purine ribonucleoside monophosphate biosynthetic process	5.38e-06	0.000959	13.02	6054	45	62	6	[ATP5C1 - atp synthase, h+ transporting, mitochondrial f1 complex, gamma polypeptide 1, ATP5G3 - atp synthase, h+ transporting, mitochondrial fo complex, subunit c3 (subunit 9), PKM - pyruvate kinase, muscle, ATP5A1 - atp synthase, h+ transporting, mitochondrial f1 complex, alpha subunit 1, cardiac muscle, ALDOA - aldolase a, fructose-bisphosphate, ATP5B - atp synthase, h+ transporting, mitochond…
GO:0032787	monocarboxylic acid metabolic process	6e-06	0.00105	5.21	6054	206	62	11	[OGDH - oxoglutarate (alpha-ketoglutarate) dehydrogenase (lipoamide), ENO3 - enolase 3 (beta, muscle), TPI1 - triosephosphate isomerase 1, FABP3 - fatty acid binding protein 3, muscle and heart (mammary-derived growth inhibitor), PDHA1 - pyruvate dehydrogenase (lipoamide) alpha 1, PKM - pyruvate kinase, muscle, ALDOA - aldolase a, fructose-bisphosphate, LPL - lipoprotein lipase, IDH2 - isocitrate…
GO:0009142	nucleoside triphosphate biosynthetic process	6.14e-06	0.00106	12.74	6054	46	62	6	[ATP5C1 - atp synthase, h+ transporting, mitochondrial f1 complex, gamma polypeptide 1, ATP5G3 - atp synthase, h+ transporting, mitochondrial fo complex, subunit c3 (subunit 9), PKM - pyruvate kinase, muscle, ATP5A1 - atp synthase, h+ transporting, mitochondrial f1 complex, alpha subunit 1, cardiac muscle, ALDOA - aldolase a, fructose-bisphosphate, ATP5B - atp synthase, h+ transporting, mitochond…
GO:0006099	tricarboxylic acid cycle	6.49e-06	0.0011	18.08	6054	27	62	5	[OGDH - oxoglutarate (alpha-ketoglutarate) dehydrogenase (lipoamide), PDHA1 - pyruvate dehydrogenase (lipoamide) alpha 1, ACO2 - aconitase 2, mitochondrial, SDHA - succinate dehydrogenase complex, subunit a, flavoprotein (fp), IDH2 - isocitrate dehydrogenase 2 (nadp+), mitochondrial]
GO:0019752	carboxylic acid metabolic process	6.71e-06	0.00112	3.72	6054	394	62	15	[TPI1 - triosephosphate isomerase 1, FABP3 - fatty acid binding protein 3, muscle and heart (mammary-derived growth inhibitor), PDHA1 - pyruvate dehydrogenase (lipoamide) alpha 1, ACO2 - aconitase 2, mitochondrial, SDHA - succinate dehydrogenase complex, subunit a, flavoprotein (fp), LPL - lipoprotein lipase, ALDOA - aldolase a, fructose-bisphosphate, CYP2J2 - cytochrome p450, family 2, subfamily…
GO:0006101	citrate metabolic process	7.84e-06	0.00129	17.44	6054	28	62	5	[OGDH - oxoglutarate (alpha-ketoglutarate) dehydrogenase (lipoamide), PDHA1 - pyruvate dehydrogenase (lipoamide) alpha 1, ACO2 - aconitase 2, mitochondrial, SDHA - succinate dehydrogenase complex, subunit a, flavoprotein (fp), IDH2 - isocitrate dehydrogenase 2 (nadp+), mitochondrial]
GO:0022904	respiratory electron transport chain	9.75e-06	0.00158	7.44	6054	105	62	8	[ATP5C1 - atp synthase, h+ transporting, mitochondrial f1 complex, gamma polypeptide 1, UQCRC2 - ubiquinol-cytochrome c reductase core protein ii, ATP5G3 - atp synthase, h+ transporting, mitochondrial fo complex, subunit c3 (subunit 9), SDHA - succinate dehydrogenase complex, subunit a, flavoprotein (fp), NDUFA9 - nadh dehydrogenase (ubiquinone) 1 alpha subcomplex, 9, 39kda, ATP5A1 - atp synthase…
GO:0022900	electron transport chain	1.05e-05	0.00166	7.37	6054	106	62	8	[ATP5C1 - atp synthase, h+ transporting, mitochondrial f1 complex, gamma polypeptide 1, UQCRC2 - ubiquinol-cytochrome c reductase core protein ii, ATP5G3 - atp synthase, h+ transporting, mitochondrial fo complex, subunit c3 (subunit 9), SDHA - succinate dehydrogenase complex, subunit a, flavoprotein (fp), NDUFA9 - nadh dehydrogenase (ubiquinone) 1 alpha subcomplex, 9, 39kda, ATP5A1 - atp synthase…
GO:0009156	ribonucleoside monophosphate biosynthetic process	1.27e-05	0.00199	11.27	6054	52	62	6	[ATP5C1 - atp synthase, h+ transporting, mitochondrial f1 complex, gamma polypeptide 1, ATP5G3 - atp synthase, h+ transporting, mitochondrial fo complex, subunit c3 (subunit 9), PKM - pyruvate kinase, muscle, ALDOA - aldolase a, fructose-bisphosphate, ATP5A1 - atp synthase, h+ transporting, mitochondrial f1 complex, alpha subunit 1, cardiac muscle, ATP5B - atp synthase, h+ transporting, mitochond…
GO:0072350	tricarboxylic acid metabolic process	1.32e-05	0.00204	15.75	6054	31	62	5	[OGDH - oxoglutarate (alpha-ketoglutarate) dehydrogenase (lipoamide), PDHA1 - pyruvate dehydrogenase (lipoamide) alpha 1, ACO2 - aconitase 2, mitochondrial, SDHA - succinate dehydrogenase complex, subunit a, flavoprotein (fp), IDH2 - isocitrate dehydrogenase 2 (nadp+), mitochondrial]
GO:0055114	oxidation-reduction process	1.48e-05	0.00225	3.29	6054	475	62	16	[UQCRC2 - ubiquinol-cytochrome c reductase core protein ii, TPI1 - triosephosphate isomerase 1, SDHA - succinate dehydrogenase complex, subunit a, flavoprotein (fp), NDUFA9 - nadh dehydrogenase (ubiquinone) 1 alpha subcomplex, 9, 39kda, ALDOA - aldolase a, fructose-bisphosphate, CYP2J2 - cytochrome p450, family 2, subfamily j, polypeptide 2, ATP5C1 - atp synthase, h+ transporting, mitochondrial f…
GO:0046031	ADP metabolic process	1.56e-05	0.00233	15.26	6054	32	62	5	[OGDH - oxoglutarate (alpha-ketoglutarate) dehydrogenase (lipoamide), ENO3 - enolase 3 (beta, muscle), TPI1 - triosephosphate isomerase 1, PKM - pyruvate kinase, muscle, ALDOA - aldolase a, fructose-bisphosphate]
GO:0007507	heart development	1.74e-05	0.00257	8.34	6054	82	62	7	[MYL2 - myosin, light chain 2, regulatory, cardiac, slow, HOPX - hop homeobox, FABP3 - fatty acid binding protein 3, muscle and heart (mammary-derived growth inhibitor), TCAP - titin-cap, PDLIM3 - pdz and lim domain 3, MYH7 - myosin, heavy chain 7, cardiac muscle, beta, TNNI3 - troponin i type 3 (cardiac)]
GO:0042776	mitochondrial ATP synthesis coupled proton transport	2.15e-05	0.00313	22.98	6054	17	62	4	[ATP5C1 - atp synthase, h+ transporting, mitochondrial f1 complex, gamma polypeptide 1, ATP5G3 - atp synthase, h+ transporting, mitochondrial fo complex, subunit c3 (subunit 9), ATP5A1 - atp synthase, h+ transporting, mitochondrial f1 complex, alpha subunit 1, cardiac muscle, ATP5B - atp synthase, h+ transporting, mitochondrial f1 complex, beta polypeptide]
GO:0009124	nucleoside monophosphate biosynthetic process	2.18e-05	0.00313	10.28	6054	57	62	6	[ATP5C1 - atp synthase, h+ transporting, mitochondrial f1 complex, gamma polypeptide 1, ATP5G3 - atp synthase, h+ transporting, mitochondrial fo complex, subunit c3 (subunit 9), PKM - pyruvate kinase, muscle, ALDOA - aldolase a, fructose-bisphosphate, ATP5A1 - atp synthase, h+ transporting, mitochondrial f1 complex, alpha subunit 1, cardiac muscle, ATP5B - atp synthase, h+ transporting, mitochond…
GO:0006165	nucleoside diphosphate phosphorylation	2.45e-05	0.00347	13.95	6054	35	62	5	[OGDH - oxoglutarate (alpha-ketoglutarate) dehydrogenase (lipoamide), ENO3 - enolase 3 (beta, muscle), TPI1 - triosephosphate isomerase 1, PKM - pyruvate kinase, muscle, ALDOA - aldolase a, fructose-bisphosphate]
GO:0042451	purine nucleoside biosynthetic process	2.66e-05	0.00372	9.93	6054	59	62	6	[ATP5C1 - atp synthase, h+ transporting, mitochondrial f1 complex, gamma polypeptide 1, ATP5G3 - atp synthase, h+ transporting, mitochondrial fo complex, subunit c3 (subunit 9), PKM - pyruvate kinase, muscle, ALDOA - aldolase a, fructose-bisphosphate, ATP5A1 - atp synthase, h+ transporting, mitochondrial f1 complex, alpha subunit 1, cardiac muscle, ATP5B - atp synthase, h+ transporting, mitochond…
GO:0046129	purine ribonucleoside biosynthetic process	2.66e-05	0.00367	9.93	6054	59	62	6	[ATP5C1 - atp synthase, h+ transporting, mitochondrial f1 complex, gamma polypeptide 1, ATP5G3 - atp synthase, h+ transporting, mitochondrial fo complex, subunit c3 (subunit 9), PKM - pyruvate kinase, muscle, ALDOA - aldolase a, fructose-bisphosphate, ATP5A1 - atp synthase, h+ transporting, mitochondrial f1 complex, alpha subunit 1, cardiac muscle, ATP5B - atp synthase, h+ transporting, mitochond…
GO:0009179	purine ribonucleoside diphosphate metabolic process	2.82e-05	0.00384	13.56	6054	36	62	5	[OGDH - oxoglutarate (alpha-ketoglutarate) dehydrogenase (lipoamide), ENO3 - enolase 3 (beta, muscle), TPI1 - triosephosphate isomerase 1, PKM - pyruvate kinase, muscle, ALDOA - aldolase a, fructose-bisphosphate]
GO:0009135	purine nucleoside diphosphate metabolic process	2.82e-05	0.00379	13.56	6054	36	62	5	[OGDH - oxoglutarate (alpha-ketoglutarate) dehydrogenase (lipoamide), ENO3 - enolase 3 (beta, muscle), TPI1 - triosephosphate isomerase 1, PKM - pyruvate kinase, muscle, ALDOA - aldolase a, fructose-bisphosphate]
GO:1901135	carbohydrate derivative metabolic process	3.37e-05	0.00446	3.69	6054	344	62	13	[UQCRC2 - ubiquinol-cytochrome c reductase core protein ii, TPI1 - triosephosphate isomerase 1, ATP1A2 - atpase, na+/k+ transporting, alpha 2 polypeptide, ALDOA - aldolase a, fructose-bisphosphate, MYH7 - myosin, heavy chain 7, cardiac muscle, beta, ATP5C1 - atp synthase, h+ transporting, mitochondrial f1 complex, gamma polypeptide 1, OGDH - oxoglutarate (alpha-ketoglutarate) dehydrogenase (lipoa…
GO:0006735	NADH regeneration	3.45e-05	0.00451	20.56	6054	19	62	4	[ENO3 - enolase 3 (beta, muscle), TPI1 - triosephosphate isomerase 1, PKM - pyruvate kinase, muscle, ALDOA - aldolase a, fructose-bisphosphate]
GO:0015985	energy coupled proton transport, down electrochemical gradient	3.45e-05	0.00445	20.56	6054	19	62	4	[ATP5C1 - atp synthase, h+ transporting, mitochondrial f1 complex, gamma polypeptide 1, ATP5G3 - atp synthase, h+ transporting, mitochondrial fo complex, subunit c3 (subunit 9), ATP5A1 - atp synthase, h+ transporting, mitochondrial f1 complex, alpha subunit 1, cardiac muscle, ATP5B - atp synthase, h+ transporting, mitochondrial f1 complex, beta polypeptide]
GO:0015986	ATP synthesis coupled proton transport	3.45e-05	0.0044	20.56	6054	19	62	4	[ATP5C1 - atp synthase, h+ transporting, mitochondrial f1 complex, gamma polypeptide 1, ATP5G3 - atp synthase, h+ transporting, mitochondrial fo complex, subunit c3 (subunit 9), ATP5A1 - atp synthase, h+ transporting, mitochondrial f1 complex, alpha subunit 1, cardiac muscle, ATP5B - atp synthase, h+ transporting, mitochondrial f1 complex, beta polypeptide]
GO:0061718	glucose catabolic process to pyruvate	3.45e-05	0.00434	20.56	6054	19	62	4	[ENO3 - enolase 3 (beta, muscle), TPI1 - triosephosphate isomerase 1, PKM - pyruvate kinase, muscle, ALDOA - aldolase a, fructose-bisphosphate]
GO:0061621	canonical glycolysis	3.45e-05	0.00429	20.56	6054	19	62	4	[ENO3 - enolase 3 (beta, muscle), TPI1 - triosephosphate isomerase 1, PKM - pyruvate kinase, muscle, ALDOA - aldolase a, fructose-bisphosphate]
GO:0061620	glycolytic process through glucose-6-phosphate	3.45e-05	0.00424	20.56	6054	19	62	4	[ENO3 - enolase 3 (beta, muscle), TPI1 - triosephosphate isomerase 1, PKM - pyruvate kinase, muscle, ALDOA - aldolase a, fructose-bisphosphate]
GO:0061615	glycolytic process through fructose-6-phosphate	3.45e-05	0.00419	20.56	6054	19	62	4	[ENO3 - enolase 3 (beta, muscle), TPI1 - triosephosphate isomerase 1, PKM - pyruvate kinase, muscle, ALDOA - aldolase a, fructose-bisphosphate]
GO:0009185	ribonucleoside diphosphate metabolic process	3.7e-05	0.00445	12.85	6054	38	62	5	[OGDH - oxoglutarate (alpha-ketoglutarate) dehydrogenase (lipoamide), ENO3 - enolase 3 (beta, muscle), TPI1 - triosephosphate isomerase 1, PKM - pyruvate kinase, muscle, ALDOA - aldolase a, fructose-bisphosphate]
GO:0046939	nucleotide phosphorylation	4.21e-05	0.00501	12.52	6054	39	62	5	[OGDH - oxoglutarate (alpha-ketoglutarate) dehydrogenase (lipoamide), ENO3 - enolase 3 (beta, muscle), TPI1 - triosephosphate isomerase 1, PKM - pyruvate kinase, muscle, ALDOA - aldolase a, fructose-bisphosphate]
GO:0006007	glucose catabolic process	4.27e-05	0.00502	19.53	6054	20	62	4	[ENO3 - enolase 3 (beta, muscle), TPI1 - triosephosphate isomerase 1, PKM - pyruvate kinase, muscle, ALDOA - aldolase a, fructose-bisphosphate]
GO:0015988	energy coupled proton transmembrane transport, against electrochemical gradient	4.27e-05	0.00497	19.53	6054	20	62	4	[ATP5G3 - atp synthase, h+ transporting, mitochondrial fo complex, subunit c3 (subunit 9), ATP1A2 - atpase, na+/k+ transporting, alpha 2 polypeptide, ATP5A1 - atp synthase, h+ transporting, mitochondrial f1 complex, alpha subunit 1, cardiac muscle, ATP5B - atp synthase, h+ transporting, mitochondrial f1 complex, beta polypeptide]
GO:0015991	ATP hydrolysis coupled proton transport	4.27e-05	0.00491	19.53	6054	20	62	4	[ATP5G3 - atp synthase, h+ transporting, mitochondrial fo complex, subunit c3 (subunit 9), ATP1A2 - atpase, na+/k+ transporting, alpha 2 polypeptide, ATP5A1 - atp synthase, h+ transporting, mitochondrial f1 complex, alpha subunit 1, cardiac muscle, ATP5B - atp synthase, h+ transporting, mitochondrial f1 complex, beta polypeptide]
GO:0006733	oxidoreduction coenzyme metabolic process	5.08e-05	0.00577	8.88	6054	66	62	6	[OGDH - oxoglutarate (alpha-ketoglutarate) dehydrogenase (lipoamide), ENO3 - enolase 3 (beta, muscle), TPI1 - triosephosphate isomerase 1, NDUFA9 - nadh dehydrogenase (ubiquinone) 1 alpha subcomplex, 9, 39kda, PKM - pyruvate kinase, muscle, ALDOA - aldolase a, fructose-bisphosphate]
GO:0043462	regulation of ATPase activity	5.4e-05	0.00607	11.91	6054	41	62	5	[MYL3 - myosin, light chain 3, alkali; ventricular, skeletal, slow, MYL4 - myosin, light chain 4, alkali; atrial, embryonic, OXA1L - oxidase (cytochrome c) assembly 1-like, MYBPC3 - myosin binding protein c, cardiac, TNNI3 - troponin i type 3 (cardiac)]
GO:0042455	ribonucleoside biosynthetic process	5.53e-05	0.00615	8.74	6054	67	62	6	[ATP5C1 - atp synthase, h+ transporting, mitochondrial f1 complex, gamma polypeptide 1, ATP5G3 - atp synthase, h+ transporting, mitochondrial fo complex, subunit c3 (subunit 9), PKM - pyruvate kinase, muscle, ALDOA - aldolase a, fructose-bisphosphate, ATP5A1 - atp synthase, h+ transporting, mitochondrial f1 complex, alpha subunit 1, cardiac muscle, ATP5B - atp synthase, h+ transporting, mitochond…
GO:0009152	purine ribonucleotide biosynthetic process	6.54e-05	0.0072	8.49	6054	69	62	6	[ATP5C1 - atp synthase, h+ transporting, mitochondrial f1 complex, gamma polypeptide 1, ATP5G3 - atp synthase, h+ transporting, mitochondrial fo complex, subunit c3 (subunit 9), PKM - pyruvate kinase, muscle, ALDOA - aldolase a, fructose-bisphosphate, ATP5A1 - atp synthase, h+ transporting, mitochondrial f1 complex, alpha subunit 1, cardiac muscle, ATP5B - atp synthase, h+ transporting, mitochond…
GO:0048729	tissue morphogenesis	6.77e-05	0.00737	6.77	6054	101	62	7	[MYL3 - myosin, light chain 3, alkali; ventricular, skeletal, slow, MYL2 - myosin, light chain 2, regulatory, cardiac, slow, TCAP - titin-cap, XIRP2 - xin actin-binding repeat containing 2, MYBPC3 - myosin binding protein c, cardiac, TNNI3 - troponin i type 3 (cardiac), MYH7 - myosin, heavy chain 7, cardiac muscle, beta]
GO:0006164	purine nucleotide biosynthetic process	7.1e-05	0.00765	8.37	6054	70	62	6	[ATP5C1 - atp synthase, h+ transporting, mitochondrial f1 complex, gamma polypeptide 1, ATP5G3 - atp synthase, h+ transporting, mitochondrial fo complex, subunit c3 (subunit 9), PKM - pyruvate kinase, muscle, ALDOA - aldolase a, fructose-bisphosphate, ATP5A1 - atp synthase, h+ transporting, mitochondrial f1 complex, alpha subunit 1, cardiac muscle, ATP5B - atp synthase, h+ transporting, mitochond…
GO:0009163	nucleoside biosynthetic process	8.33e-05	0.00888	8.14	6054	72	62	6	[ATP5C1 - atp synthase, h+ transporting, mitochondrial f1 complex, gamma polypeptide 1, ATP5G3 - atp synthase, h+ transporting, mitochondrial fo complex, subunit c3 (subunit 9), PKM - pyruvate kinase, muscle, ALDOA - aldolase a, fructose-bisphosphate, ATP5A1 - atp synthase, h+ transporting, mitochondrial f1 complex, alpha subunit 1, cardiac muscle, ATP5B - atp synthase, h+ transporting, mitochond…
GO:1901659	glycosyl compound biosynthetic process	9e-05	0.0095	8.03	6054	73	62	6	[ATP5C1 - atp synthase, h+ transporting, mitochondrial f1 complex, gamma polypeptide 1, ATP5G3 - atp synthase, h+ transporting, mitochondrial fo complex, subunit c3 (subunit 9), PKM - pyruvate kinase, muscle, ALDOA - aldolase a, fructose-bisphosphate, ATP5A1 - atp synthase, h+ transporting, mitochondrial f1 complex, alpha subunit 1, cardiac muscle, ATP5B - atp synthase, h+ transporting, mitochond…
GO:0007015	actin filament organization	9e-05	0.0094	8.03	6054	73	62	6	[ACTA1 - actin, alpha 1, skeletal muscle, CTNNA1 - catenin (cadherin-associated protein), alpha 1, 102kda, TCAP - titin-cap, GSN - gelsolin, ALDOA - aldolase a, fructose-bisphosphate, PDLIM3 - pdz and lim domain 3]
GO:0019320	hexose catabolic process	0.000107	0.0111	15.62	6054	25	62	4	[ENO3 - enolase 3 (beta, muscle), TPI1 - triosephosphate isomerase 1, PKM - pyruvate kinase, muscle, ALDOA - aldolase a, fructose-bisphosphate]
GO:0044707	single-multicellular organism process	0.000115	0.0118	2.38	6054	820	62	20	[TPI1 - triosephosphate isomerase 1, CSRP3 - cysteine and glycine-rich protein 3 (cardiac lim protein), GSN - gelsolin, PROS1 - protein s (alpha), ATP1A2 - atpase, na+/k+ transporting, alpha 2 polypeptide, ALDOA - aldolase a, fructose-bisphosphate, LPL - lipoprotein lipase, MYH7 - myosin, heavy chain 7, cardiac muscle, beta, ARIH2 - ariadne homolog 2 (drosophila), DES - desmin, MYL3 - myosin, lig…
GO:0031032	actomyosin structure organization	0.000117	0.0118	10.17	6054	48	62	5	[MYL2 - myosin, light chain 2, regulatory, cardiac, slow, KRT8 - keratin 8, CSRP3 - cysteine and glycine-rich protein 3 (cardiac lim protein), TCAP - titin-cap, MYBPC3 - myosin binding protein c, cardiac]
GO:0046390	ribose phosphate biosynthetic process	0.000121	0.0122	7.61	6054	77	62	6	[ATP5C1 - atp synthase, h+ transporting, mitochondrial f1 complex, gamma polypeptide 1, ATP5G3 - atp synthase, h+ transporting, mitochondrial fo complex, subunit c3 (subunit 9), PKM - pyruvate kinase, muscle, ALDOA - aldolase a, fructose-bisphosphate, ATP5A1 - atp synthase, h+ transporting, mitochondrial f1 complex, alpha subunit 1, cardiac muscle, ATP5B - atp synthase, h+ transporting, mitochond…
GO:0009260	ribonucleotide biosynthetic process	0.000121	0.0121	7.61	6054	77	62	6	[ATP5C1 - atp synthase, h+ transporting, mitochondrial f1 complex, gamma polypeptide 1, ATP5G3 - atp synthase, h+ transporting, mitochondrial fo complex, subunit c3 (subunit 9), PKM - pyruvate kinase, muscle, ALDOA - aldolase a, fructose-bisphosphate, ATP5A1 - atp synthase, h+ transporting, mitochondrial f1 complex, alpha subunit 1, cardiac muscle, ATP5B - atp synthase, h+ transporting, mitochond…
GO:0032501	multicellular organismal process	0.000126	0.0124	2.37	6054	825	62	20	[TPI1 - triosephosphate isomerase 1, CSRP3 - cysteine and glycine-rich protein 3 (cardiac lim protein), GSN - gelsolin, PROS1 - protein s (alpha), ATP1A2 - atpase, na+/k+ transporting, alpha 2 polypeptide, ALDOA - aldolase a, fructose-bisphosphate, LPL - lipoprotein lipase, MYH7 - myosin, heavy chain 7, cardiac muscle, beta, ARIH2 - ariadne homolog 2 (drosophila), DES - desmin, MYL3 - myosin, lig…
GO:0009132	nucleoside diphosphate metabolic process	0.000129	0.0126	9.96	6054	49	62	5	[OGDH - oxoglutarate (alpha-ketoglutarate) dehydrogenase (lipoamide), ENO3 - enolase 3 (beta, muscle), TPI1 - triosephosphate isomerase 1, PKM - pyruvate kinase, muscle, ALDOA - aldolase a, fructose-bisphosphate]
GO:0072522	purine-containing compound biosynthetic process	0.00014	0.0135	7.42	6054	79	62	6	[ATP5C1 - atp synthase, h+ transporting, mitochondrial f1 complex, gamma polypeptide 1, ATP5G3 - atp synthase, h+ transporting, mitochondrial fo complex, subunit c3 (subunit 9), PKM - pyruvate kinase, muscle, ALDOA - aldolase a, fructose-bisphosphate, ATP5A1 - atp synthase, h+ transporting, mitochondrial f1 complex, alpha subunit 1, cardiac muscle, ATP5B - atp synthase, h+ transporting, mitochond…
GO:0006734	NADH metabolic process	0.000147	0.014	14.47	6054	27	62	4	[ENO3 - enolase 3 (beta, muscle), TPI1 - triosephosphate isomerase 1, PKM - pyruvate kinase, muscle, ALDOA - aldolase a, fructose-bisphosphate]
GO:0055003	cardiac myofibril assembly	0.000159	0.0151	26.63	6054	11	62	3	[MYL2 - myosin, light chain 2, regulatory, cardiac, slow, CSRP3 - cysteine and glycine-rich protein 3 (cardiac lim protein), TCAP - titin-cap]
GO:0046365	monosaccharide catabolic process	0.00017	0.016	13.95	6054	28	62	4	[ENO3 - enolase 3 (beta, muscle), TPI1 - triosephosphate isomerase 1, PKM - pyruvate kinase, muscle, ALDOA - aldolase a, fructose-bisphosphate]
GO:0044724	single-organism carbohydrate catabolic process	0.000172	0.016	9.39	6054	52	62	5	[OGDH - oxoglutarate (alpha-ketoglutarate) dehydrogenase (lipoamide), ENO3 - enolase 3 (beta, muscle), TPI1 - triosephosphate isomerase 1, PKM - pyruvate kinase, muscle, ALDOA - aldolase a, fructose-bisphosphate]
GO:0019362	pyridine nucleotide metabolic process	0.000206	0.019	9.04	6054	54	62	5	[OGDH - oxoglutarate (alpha-ketoglutarate) dehydrogenase (lipoamide), ENO3 - enolase 3 (beta, muscle), TPI1 - triosephosphate isomerase 1, PKM - pyruvate kinase, muscle, ALDOA - aldolase a, fructose-bisphosphate]
GO:0046496	nicotinamide nucleotide metabolic process	0.000206	0.0188	9.04	6054	54	62	5	[OGDH - oxoglutarate (alpha-ketoglutarate) dehydrogenase (lipoamide), ENO3 - enolase 3 (beta, muscle), TPI1 - triosephosphate isomerase 1, PKM - pyruvate kinase, muscle, ALDOA - aldolase a, fructose-bisphosphate]
GO:0016052	carbohydrate catabolic process	0.000225	0.0204	8.88	6054	55	62	5	[OGDH - oxoglutarate (alpha-ketoglutarate) dehydrogenase (lipoamide), ENO3 - enolase 3 (beta, muscle), TPI1 - triosephosphate isomerase 1, PKM - pyruvate kinase, muscle, ALDOA - aldolase a, fructose-bisphosphate]
GO:0072524	pyridine-containing compound metabolic process	0.000245	0.022	8.72	6054	56	62	5	[OGDH - oxoglutarate (alpha-ketoglutarate) dehydrogenase (lipoamide), ENO3 - enolase 3 (beta, muscle), TPI1 - triosephosphate isomerase 1, PKM - pyruvate kinase, muscle, ALDOA - aldolase a, fructose-bisphosphate]
GO:0042246	tissue regeneration	0.000272	0.0242	22.53	6054	13	62	3	[ENO3 - enolase 3 (beta, muscle), GSN - gelsolin, PKM - pyruvate kinase, muscle]
GO:0006928	movement of cell or subcellular component	0.000304	0.0269	2.81	6054	486	62	14	[PROS1 - protein s (alpha), MYH7 - myosin, heavy chain 7, cardiac muscle, beta, DES - desmin, MYL3 - myosin, light chain 3, alkali; ventricular, skeletal, slow, HSPB1 - heat shock 27kda protein 1, MYL2 - myosin, light chain 2, regulatory, cardiac, slow, OGDH - oxoglutarate (alpha-ketoglutarate) dehydrogenase (lipoamide), ACTA1 - actin, alpha 1, skeletal muscle, MYL4 - myosin, light chain 4, alkal…
GO:0006863	purine nucleobase transport	0.000308	0.0269	65.1	6054	3	62	2	[SLC25A4 - solute carrier family 25 (mitochondrial carrier; adenine nucleotide translocator), member 4, SLC25A5 - solute carrier family 25 (mitochondrial carrier; adenine nucleotide translocator), member 5]
GO:0015853	adenine transport	0.000308	0.0267	65.1	6054	3	62	2	[SLC25A4 - solute carrier family 25 (mitochondrial carrier; adenine nucleotide translocator), member 4, SLC25A5 - solute carrier family 25 (mitochondrial carrier; adenine nucleotide translocator), member 5]
GO:0015851	nucleobase transport	0.000308	0.0265	65.1	6054	3	62	2	[SLC25A4 - solute carrier family 25 (mitochondrial carrier; adenine nucleotide translocator), member 4, SLC25A5 - solute carrier family 25 (mitochondrial carrier; adenine nucleotide translocator), member 5]
GO:0031034	myosin filament assembly	0.000308	0.0263	65.1	6054	3	62	2	[TCAP - titin-cap, MYBPC3 - myosin binding protein c, cardiac]
GO:0031033	myosin filament organization	0.000308	0.0261	65.1	6054	3	62	2	[TCAP - titin-cap, MYBPC3 - myosin binding protein c, cardiac]
GO:0035995	detection of muscle stretch	0.000308	0.0259	65.1	6054	3	62	2	[CSRP3 - cysteine and glycine-rich protein 3 (cardiac lim protein), TCAP - titin-cap]
GO:0044699	single-organism process	0.000336	0.028	1.29	6054	4086	62	54	[UQCRC2 - ubiquinol-cytochrome c reductase core protein ii, FABP3 - fatty acid binding protein 3, muscle and heart (mammary-derived growth inhibitor), GSN - gelsolin, ATP1A2 - atpase, na+/k+ transporting, alpha 2 polypeptide, SDHA - succinate dehydrogenase complex, subunit a, flavoprotein (fp), ENO3 - enolase 3 (beta, muscle), CTNNA1 - catenin (cadherin-associated protein), alpha 1, 102kda, HRC -…
GO:0055002	striated muscle cell development	0.000367	0.0304	11.49	6054	34	62	4	[MYL2 - myosin, light chain 2, regulatory, cardiac, slow, ACTA1 - actin, alpha 1, skeletal muscle, TCAP - titin-cap, LRRC10 - leucine rich repeat containing 10]
GO:0006793	phosphorus metabolic process	0.000388	0.0318	2.32	6054	756	62	18	[UQCRC2 - ubiquinol-cytochrome c reductase core protein ii, TPI1 - triosephosphate isomerase 1, PDHA1 - pyruvate dehydrogenase (lipoamide) alpha 1, ATP1A2 - atpase, na+/k+ transporting, alpha 2 polypeptide, LPL - lipoprotein lipase, ALDOA - aldolase a, fructose-bisphosphate, MYH7 - myosin, heavy chain 7, cardiac muscle, beta, ATP5C1 - atp synthase, h+ transporting, mitochondrial f1 complex, gamma…
GO:1902600	hydrogen ion transmembrane transport	0.000395	0.0322	7.87	6054	62	62	5	[ATP5C1 - atp synthase, h+ transporting, mitochondrial f1 complex, gamma polypeptide 1, ATP5G3 - atp synthase, h+ transporting, mitochondrial fo complex, subunit c3 (subunit 9), ATP1A2 - atpase, na+/k+ transporting, alpha 2 polypeptide, ATP5A1 - atp synthase, h+ transporting, mitochondrial f1 complex, alpha subunit 1, cardiac muscle, ATP5B - atp synthase, h+ transporting, mitochondrial f1 complex…
GO:0051239	regulation of multicellular organismal process	0.000403	0.0326	2.4	6054	691	62	17	[CSRP3 - cysteine and glycine-rich protein 3 (cardiac lim protein), PROS1 - protein s (alpha), ATP1A2 - atpase, na+/k+ transporting, alpha 2 polypeptide, CYP2J2 - cytochrome p450, family 2, subfamily j, polypeptide 2, MYH7 - myosin, heavy chain 7, cardiac muscle, beta, HSPB1 - heat shock 27kda protein 1, DES - desmin, MYL3 - myosin, light chain 3, alkali; ventricular, skeletal, slow, MYL2 - myosi…
GO:0048856	anatomical structure development	0.000407	0.0327	2.24	6054	828	62	19	[CSRP3 - cysteine and glycine-rich protein 3 (cardiac lim protein), FABP3 - fatty acid binding protein 3, muscle and heart (mammary-derived growth inhibitor), GSN - gelsolin, SDHA - succinate dehydrogenase complex, subunit a, flavoprotein (fp), XIRP2 - xin actin-binding repeat containing 2, MYH7 - myosin, heavy chain 7, cardiac muscle, beta, MYL3 - myosin, light chain 3, alkali; ventricular, skel…
GO:0019674	NAD metabolic process	0.000412	0.0327	11.16	6054	35	62	4	[ENO3 - enolase 3 (beta, muscle), TPI1 - triosephosphate isomerase 1, PKM - pyruvate kinase, muscle, ALDOA - aldolase a, fructose-bisphosphate]
GO:0055001	muscle cell development	0.00046	0.0363	10.85	6054	36	62	4	[MYL2 - myosin, light chain 2, regulatory, cardiac, slow, ACTA1 - actin, alpha 1, skeletal muscle, TCAP - titin-cap, LRRC10 - leucine rich repeat containing 10]
GO:0009165	nucleotide biosynthetic process	0.000596	0.0467	5.69	6054	103	62	6	[ATP5C1 - atp synthase, h+ transporting, mitochondrial f1 complex, gamma polypeptide 1, ATP5G3 - atp synthase, h+ transporting, mitochondrial fo complex, subunit c3 (subunit 9), PKM - pyruvate kinase, muscle, ALDOA - aldolase a, fructose-bisphosphate, ATP5A1 - atp synthase, h+ transporting, mitochondrial f1 complex, alpha subunit 1, cardiac muscle, ATP5B - atp synthase, h+ transporting, mitochond…
GO:0006600	creatine metabolic process	0.000611	0.0475	48.82	6054	4	62	2	[CKMT2 - creatine kinase, mitochondrial 2 (sarcomeric), CKM - creatine kinase, muscle]
GO:0030240	skeletal muscle thin filament assembly	0.000611	0.0471	48.82	6054	4	62	2	[ACTA1 - actin, alpha 1, skeletal muscle, TCAP - titin-cap]
GO:0051481	negative regulation of cytosolic calcium ion concentration	0.000611	0.0468	48.82	6054	4	62	2	[HRC - histidine rich calcium binding protein, ATP1A2 - atpase, na+/k+ transporting, alpha 2 polypeptide]
GO:1901293	nucleoside phosphate biosynthetic process	0.000627	0.0477	5.63	6054	104	62	6	[ATP5C1 - atp synthase, h+ transporting, mitochondrial f1 complex, gamma polypeptide 1, ATP5G3 - atp synthase, h+ transporting, mitochondrial fo complex, subunit c3 (subunit 9), PKM - pyruvate kinase, muscle, ALDOA - aldolase a, fructose-bisphosphate, ATP5A1 - atp synthase, h+ transporting, mitochondrial f1 complex, alpha subunit 1, cardiac muscle, ATP5B - atp synthase, h+ transporting, mitochond…
GO:0006732	coenzyme metabolic process	0.000639	0.0482	4.71	6054	145	62	7	[OGDH - oxoglutarate (alpha-ketoglutarate) dehydrogenase (lipoamide), ENO3 - enolase 3 (beta, muscle), TPI1 - triosephosphate isomerase 1, PDHA1 - pyruvate dehydrogenase (lipoamide) alpha 1, NDUFA9 - nadh dehydrogenase (ubiquinone) 1 alpha subcomplex, 9, 39kda, PKM - pyruvate kinase, muscle, ALDOA - aldolase a, fructose-bisphosphate]
GO:0006796	phosphate-containing compound metabolic process	0.000779	0.0584	2.27	6054	731	62	17	[UQCRC2 - ubiquinol-cytochrome c reductase core protein ii, TPI1 - triosephosphate isomerase 1, ATP1A2 - atpase, na+/k+ transporting, alpha 2 polypeptide, LPL - lipoprotein lipase, ALDOA - aldolase a, fructose-bisphosphate, MYH7 - myosin, heavy chain 7, cardiac muscle, beta, ATP5C1 - atp synthase, h+ transporting, mitochondrial f1 complex, gamma polypeptide 1, CKMT2 - creatine kinase, mitochondri…
GO:0044767	single-organism developmental process	0.000808	0.0601	1.84	6054	1329	62	25	[TPI1 - triosephosphate isomerase 1, CSRP3 - cysteine and glycine-rich protein 3 (cardiac lim protein), FABP3 - fatty acid binding protein 3, muscle and heart (mammary-derived growth inhibitor), GSN - gelsolin, MYH7 - myosin, heavy chain 7, cardiac muscle, beta, CTNNA1 - catenin (cadherin-associated protein), alpha 1, 102kda, ENO3 - enolase 3 (beta, muscle), KRT8 - keratin 8, ASB2 - ankyrin repea…
GO:1990542	mitochondrial transmembrane transport	0.000834	0.0616	9.3	6054	42	62	4	[ATP5C1 - atp synthase, h+ transporting, mitochondrial f1 complex, gamma polypeptide 1, ATP5G3 - atp synthase, h+ transporting, mitochondrial fo complex, subunit c3 (subunit 9), ATP5A1 - atp synthase, h+ transporting, mitochondrial f1 complex, alpha subunit 1, cardiac muscle, ATP5B - atp synthase, h+ transporting, mitochondrial f1 complex, beta polypeptide]
GO:0030239	myofibril assembly	0.000882	0.0647	15.42	6054	19	62	3	[MYL2 - myosin, light chain 2, regulatory, cardiac, slow, CSRP3 - cysteine and glycine-rich protein 3 (cardiac lim protein), TCAP - titin-cap]
